# Supplementary material for: Crystal structure of 1,3,5-trimethyl-2,4-di­nitro­benzene
Source: Acta Crystallogr E Crystallogr Commun. 2015 Aug 22;71(Pt 9):o670–1. doi: 10.1107/S2056989015014243 (PMC4555366; doi:10.1107/S2056989015014243)
Supplement: Supplementary file 1 [file e-71-0o670-sup1.cif]

##############################################################################
#                                                                            #
# This CIF contains the data in a paper accepted for publication in          #
# Acta Crystallographica Section E. It conforms to the requirements of       #
# Notes for Authors for Acta Crystallographica Section E, and has been       #
# peer reviewed under the auspices of the IUCr Commission on Journals.       #
#                                                                            #
# Full details of the Crystallographic Information File format               #
# are given in the paper "The Crystallographic Information File (CIF):       #
# a New Standard Archive File for Crystallography" by S. R. Hall, F. H.      #
# Allen and I. D. Brown [Acta Cryst. (1991), A47, 655-685].                  #
#                                                                            #
# The current version of the core CIF dictionary is obtainable from          #
# ftp://ftp.iucr.org/pub/cif_core.dic.                                       #
#                                                                            #
# Software is freely available for graphical display of the structure(s)     #
# in this CIF. For information consult the CIF software page                 #
# http://www.iucr.org/resources/cif/software.                                #
#                                                                            #
# This file may be used for bona fide research purposes within the           #
# scientific community so long as proper attribution is given to the journal # 
# article from which it was obtained.                                        #
#                                                                            #
##############################################################################
data_ouarda
_audit_creation_method     'WinGX routine CIF_UPDATE'
_audit_conform_dict_name     cif_core.dic
_audit_conform_dict_version     2.3
_journal_date_recd_electronic     2015-07-07
_journal_date_accepted     2015-07-28
_journal_name_full     'Acta Crystallographica, Section E'
_journal_year     2015
_journal_volume     71
_journal_issue      9
_journal_page_first     o670
_journal_page_last     o671
_journal_paper_category     HO
_journal_paper_doi     10.1107/S2056989015014243
_journal_coeditor_code     HB7463
_publ_contact_author_name     'Brihi, Ouarda'
_publ_contact_author_address
;
Laboratoire de Cristallographie
D\'epartement de Physique
Universit\'e Mentouri Constantine
25000 Algeria
;
_publ_contact_author_email     'ouardabrihi@yahoo.fr'
_publ_contact_author_fax     '+213 21 31 81 88 85'
_publ_contact_author_phone     '+213 5 57 86  46 80'
_publ_section_title
;
Crystal structure of 1,3,5-trimethyl-2,4-dinitrobenzene
;
loop_
    _publ_author_name
    _publ_author_footnote
    _publ_author_address
    'Brihi, Ouarda'
;
;
;
Laboratoire de Cristallographie
D\'epartement de Physique
Universit\'e Mentouri-Constantine
25000 Constantine
Algeria
;
    'Hamdouni, Noudjoud'
;
;
;
Laboratoire de Cristallographie
D\'epartement de Physique
Universit\'e Mentouri-Constantine
25000 Constantine
Algeria
;
    'Boudjada, Ali'
;
;
;
Laboratoire de Cristallographie
D\'epartement de Physique
Universit\'e Mentouri-Constantine
25000 Constantine
Algeria
;
    'Meinnel, Jean'
;
;
;
UMR 6226 CNRS--Universit\'e Rennes 1 `Sciences Chimiques de Rennes'
Equipe `Mati\`ere Condens\'ee et Syst\`emes Electroactifs'
263 Avenue du G\'en\'eral Leclerc
F-35042 Rennes
France
;
data_I
_audit_creation_method     SHELXL97
_database_code_depnum_ccdc_archive     'CCDC 1415489'
_chemical_name_systematic
;
1,3,5-Trimethyl-2,4-dinitrobenzene
;
_chemical_name_common
;
2,6-dinitro-1,3,5-trimethylbenzene
;
_chemical_formula_moiety     'C9 H10 N2 O4'
_chemical_formula_sum     'C9 H10 N2 O4'
_chemical_formula_structural     'C9 H10 N2 O4'
_chemical_formula_iupac     'C9 H10 N2 O4'
_chemical_formula_weight     210.19
_symmetry_cell_setting     orthorhombic
_symmetry_space_group_name_H-M     'P 21 21 21'
_symmetry_space_group_name_Hall     'P 2ac 2ab'
loop_
    _symmetry_equiv_pos_site_id
    _symmetry_equiv_pos_as_xyz
    1 x,y,z
    2 1/2-x,-y,1/2+z
    3 1/2+x,1/2-y,-z
    4 -x,1/2+y,1/2-z
_cell_length_a     4.136(5)
_cell_length_b     13.916(5)
_cell_length_c     17.194(5)
_cell_angle_alpha     90.00
_cell_angle_beta     90.00
_cell_angle_gamma     90.00
_cell_volume     989.6(13)
_cell_formula_units_Z     4
_cell_measurement_reflns_used     1062
_cell_measurement_theta_min     3.82
_cell_measurement_theta_max     25.02
_cell_measurement_temperature     293(2)
_exptl_crystal_description     Needle
_exptl_crystal_colour     colourless
_exptl_crystal_size_max     0.1
_exptl_crystal_size_mid     0.08
_exptl_crystal_size_min     0.08
_exptl_crystal_density_diffrn     1.411
_exptl_crystal_density_meas     ?
_exptl_crystal_density_method     'not measured'
_exptl_crystal_F_000     440
_exptl_absorpt_coefficient_mu     0.113
_exptl_absorpt_correction_type     multi-scan
_exptl_absorpt_process_details
;
(CrysAlis PRO; Oxford Diffraction, 2010)
;
_exptl_absorpt_correction_T_min     0.61792
_exptl_absorpt_correction_T_max     1.00000
_exptl_special_details
;
Absorption correction: CrysAlisPro,
Empirical absorption correction using spherical harmonics,
 implemented in SCALE3 ABSPACK scaling algorithm.
;
_diffrn_ambient_temperature     293(2)
_diffrn_radiation_type     MoK\a
_diffrn_radiation_wavelength     0.71073
_diffrn_radiation_source     'Enhance (Mo) X-ray Source'
_diffrn_radiation_monochromator     graphite
_diffrn_measurement_device_type     'Oxford Diffraction Xcalibur'
_diffrn_measurement_method     'CCD'
_diffrn_detector_area_resol_mean     ?
_diffrn_reflns_number     3941
_diffrn_reflns_av_R_equivalents     0.0316
_diffrn_reflns_av_sigmaI/netI     ?
_diffrn_reflns_theta_min     3.16
_diffrn_reflns_theta_max     32.23
_diffrn_reflns_theta_full     32.23
_diffrn_measured_fraction_theta_max     0.9955
_diffrn_measured_fraction_theta_full     0.9955
_diffrn_reflns_limit_h_min     -5
_diffrn_reflns_limit_h_max     3
_diffrn_reflns_limit_k_min     -19
_diffrn_reflns_limit_k_max     17
_diffrn_reflns_limit_l_min     -25
_diffrn_reflns_limit_l_max     16
_diffrn_standards_number     ?
_diffrn_standards_interval_count     ?
_diffrn_standards_interval_time     ?
_diffrn_standards_decay_%     ?
_refine_special_details
;
Refinement of <i>F</i>^2^ against ALL reflections. The weighted <i>R</i>-factor
<i>wR</i> and goodness of fit <i>S</i> are based on <i>F</i>^2^, conventional
<i>R</i>-factors <i>R</i> are based on <i>F</i>, with <i>F</i> set to zero for
negative <i>F</i>^2^. The threshold expression of <i>F</i>^2^ >
\s(<i>F</i>^2^) is used only for calculating <i>R</i>-factors(gt) <i>etc</i>.
and is not relevant to the choice of reflections for refinement.
<i>R</i>-factors based on <i>F</i>^2^ are statistically about twice as large
as those based on <i>F</i>, and <i>R</i>- factors based on ALL data will be
even larger.
;
_reflns_number_total     2730
_reflns_number_gt     1302
_reflns_threshold_expression     I>2\s(I)
_refine_ls_structure_factor_coef     Fsqd
_refine_ls_matrix_type     full
_refine_ls_R_factor_all     0.123
_refine_ls_R_factor_gt     0.0534
_refine_ls_wR_factor_gt     0.0887
_refine_ls_wR_factor_ref     0.1131
_refine_ls_goodness_of_fit_ref     0.932
_refine_ls_restrained_S_all     0.932
_refine_ls_number_reflns     2730
_refine_ls_number_parameters     139
_refine_ls_number_restraints     0
_refine_ls_hydrogen_treatment     mixed
_refine_ls_weighting_scheme     calc
_refine_ls_weighting_details
                 'calc w=1/[\s^2^(Fo^2^)+(0.0312P)^2^] where P=(Fo^2^+2Fc^2^)/3'
_atom_sites_solution_hydrogens     geom
_atom_sites_solution_primary     direct
_atom_sites_solution_secondary     difmap
_refine_ls_shift/su_max     0.000
_refine_ls_shift/su_mean     0.000
_refine_diff_density_max     0.123
_refine_diff_density_min     -0.149
_refine_ls_extinction_method     none
_refine_ls_extinction_coef     0.0045(9)
loop_
    _atom_type_symbol
    _atom_type_description
    _atom_type_scat_dispersion_real
    _atom_type_scat_dispersion_imag
    _atom_type_scat_source
    O O 0.0106 0.0060 'International Tables Vol C Tables 4.2.6.8 and 6.1.1.4'
    N N 0.0061 0.0033 'International Tables Vol C Tables 4.2.6.8 and 6.1.1.4'
    H H 0.0000 0.0000 'International Tables Vol C Tables 4.2.6.8 and 6.1.1.4'
    C C 0.0033 0.0016 'International Tables Vol C Tables 4.2.6.8 and 6.1.1.4'
_computing_data_collection
;
CrysAlis RED (Oxford Diffraction, 2002)
;
_computing_cell_refinement
;
CrysAlis RED (Oxford Diffraction, 2002)
;
_computing_data_reduction
;
CrysAlis RED (Oxford Diffraction, 2002)
;
_computing_structure_solution
;
SIR2002 (Burla <i>et al.</i>, 2005)
;
_computing_structure_refinement
;
SHELXL97 (Sheldrick, 2008)
;
_computing_molecular_graphics
;
CAMERON (Watkin <i>et al.</i>,  1996)
;
_computing_publication_material
;
WinGX (Farrugia, 2012)
;
loop_
    _atom_site_type_symbol
    _atom_site_label
    _atom_site_fract_x
    _atom_site_fract_y
    _atom_site_fract_z
    _atom_site_U_iso_or_equiv
    _atom_site_thermal_displace_type
    _atom_site_calc_flag
    _atom_site_refinement_flags
    _atom_site_occupancy
    O O1 0.5095(6) 0.13682(16) 0.51948(12) 0.0830(9) Uani . . 1.000
    O O2 0.4780(6) 0.14379(17) 0.16111(14) 0.0975(10) Uani . . 1.000
    O O11 0.1589(6) 0.0227(2) 0.51482(12) 0.0930(9) Uani . . 1.000
    O O22 0.8082(7) 0.22717(18) 0.22671(15) 0.1057(11) Uani . . 1.000
    N N1 0.3785(6) 0.06911(19) 0.48712(13) 0.0612(9) Uani . . 1.000
    N N2 0.6374(6) 0.15688(17) 0.21810(14) 0.0576(8) Uani . . 1.000
    C C1 0.4961(5) 0.04214(19) 0.40898(13) 0.0446(8) Uani . . 1.000
    C C2 0.5978(6) -0.05263(18) 0.39734(15) 0.0482(8) Uani . . 1.000
    C C3 0.7215(6) -0.07338(17) 0.32487(16) 0.0501(9) Uani . . 1.000
    C C4 0.7380(6) -0.00732(19) 0.26478(14) 0.0466(8) Uani . . 1.000
    C C5 0.6263(6) 0.08533(17) 0.28156(15) 0.0439(8) Uani . . 1.000
    C C6 0.5084(5) 0.11344(17) 0.35299(14) 0.0435(8) Uani . . 1.000
    C C7 0.3848(8) 0.21448(18) 0.36780(16) 0.0664(11) Uani . . 1.000
    C C8 0.8759(7) -0.0350(2) 0.18697(15) 0.0632(10) Uani . . 1.000
    C C9 0.5834(7) -0.1295(2) 0.45897(17) 0.0701(11) Uani . . 1.000
    H H3 0.79817 -0.13520 0.31580 0.0601 Uiso . . 1.000
    H H7A 0.30028 0.24079 0.32036 0.0995 Uiso . . 1.000
    H H7B 0.55903 0.25404 0.38611 0.0995 Uiso . . 1.000
    H H7C 0.21682 0.21253 0.40631 0.0995 Uiso . . 1.000
    H H8A 1.00516 0.01682 0.16721 0.0947 Uiso . . 1.000
    H H8B 0.70269 -0.04818 0.15135 0.0947 Uiso . . 1.000
    H H8C 1.00773 -0.09134 0.19269 0.0947 Uiso . . 1.000
    H H9A 0.66925 -0.10482 0.50682 0.1050 Uiso . . 1.000
    H H9B 0.70885 -0.18397 0.44265 0.1050 Uiso . . 1.000
    H H9C 0.36286 -0.14884 0.46668 0.1050 Uiso . . 1.000
loop_
    _atom_site_aniso_label
    _atom_site_aniso_U_11
    _atom_site_aniso_U_22
    _atom_site_aniso_U_33
    _atom_site_aniso_U_12
    _atom_site_aniso_U_13
    _atom_site_aniso_U_23
    O1 0.1139(17) 0.0722(16) 0.0629(13) -0.0037(15) -0.0125(13) -0.0276(12)
    O2 0.130(2) 0.0873(18) 0.0751(14) -0.0364(15) -0.0386(16) 0.0295(14)
    O11 0.0756(14) 0.129(2) 0.0743(14) -0.0118(16) 0.0166(12) -0.0084(15)
    O22 0.126(2) 0.0670(16) 0.124(2) -0.0504(15) -0.0339(17) 0.0323(15)
    N1 0.0600(14) 0.0690(18) 0.0547(14) 0.0088(14) -0.0066(13) -0.0055(14)
    N2 0.0685(15) 0.0394(13) 0.0648(15) -0.0027(12) -0.0067(14) 0.0032(13)
    C1 0.0449(13) 0.0466(14) 0.0424(13) -0.0009(12) -0.0070(12) -0.0089(12)
    C2 0.0508(14) 0.0394(14) 0.0545(15) -0.0036(12) -0.0098(13) -0.0029(13)
    C3 0.0570(16) 0.0294(12) 0.0639(17) 0.0000(11) -0.0025(14) -0.0069(13)
    C4 0.0507(14) 0.0362(14) 0.0529(14) -0.0032(11) -0.0020(12) -0.0082(13)
    C5 0.0477(13) 0.0327(12) 0.0513(15) -0.0047(11) -0.0106(13) 0.0033(12)
    C6 0.0437(13) 0.0353(12) 0.0515(15) 0.0042(11) -0.0110(12) -0.0090(12)
    C7 0.083(2) 0.0434(16) 0.0727(19) 0.0206(15) -0.0153(16) -0.0123(15)
    C8 0.0709(19) 0.0503(16) 0.0683(17) -0.0045(15) 0.0121(15) -0.0125(15)
    C9 0.082(2) 0.0544(19) 0.074(2) -0.0040(18) -0.0028(16) 0.0144(16)
_geom_special_details
;
Bond distances, angles <i>etc</i>. have been calculated using the rounded
fractional coordinates. All su's are estimated from the variances of the
(full) variance-covariance matrix. The cell e.s.d.'s are taken into account in
the estimation of distances, angles and torsion angles
;
loop_
    _geom_bond_atom_site_label_1
    _geom_bond_atom_site_label_2
    _geom_bond_site_symmetry_1
    _geom_bond_site_symmetry_2
    _geom_bond_distance
    _geom_bond_publ_flag
    O1 N1 . . 1.221(3) n
    O2 N2 . . 1.195(3) n
    O11 N1 . . 1.212(4) n
    O22 N2 . . 1.216(4) n
    N1 C1 . . 1.477(3) n
    N2 C5 . . 1.478(3) n
    C1 C2 . . 1.399(4) no
    C1 C6 . . 1.383(3) no
    C2 C3 . . 1.378(4) no
    C2 C9 . . 1.507(4) no
    C3 C4 . . 1.385(4) no
    C4 C5 . . 1.400(4) no
    C4 C8 . . 1.505(4) no
    C5 C6 . . 1.378(3) no
    C6 C7 . . 1.518(4) no
    C3 H3 . . 0.9300 no
    C7 H7A . . 0.9600 no
    C7 H7B . . 0.9600 no
    C7 H7C . . 0.9600 no
    C8 H8A . . 0.9600 no
    C8 H8B . . 0.9600 no
    C8 H8C . . 0.9600 no
    C9 H9A . . 0.9600 no
    C9 H9B . . 0.9600 no
    C9 H9C . . 0.9600 no
loop_
    _geom_angle_atom_site_label_1
    _geom_angle_atom_site_label_2
    _geom_angle_atom_site_label_3
    _geom_angle_site_symmetry_1
    _geom_angle_site_symmetry_2
    _geom_angle_site_symmetry_3
    _geom_angle
    _geom_angle_publ_flag
    O1 N1 O11 . . . 124.4(2) n
    O1 N1 C1 . . . 117.7(2) n
    O11 N1 C1 . . . 118.0(2) n
    O2 N2 O22 . . . 122.9(3) n
    O2 N2 C5 . . . 119.1(2) n
    O22 N2 C5 . . . 118.1(2) n
    N1 C1 C2 . . . 118.0(2) n
    N1 C1 C6 . . . 117.6(2) n
    C2 C1 C6 . . . 124.5(2) no
    C1 C2 C3 . . . 116.0(2) no
    C1 C2 C9 . . . 123.8(2) no
    C3 C2 C9 . . . 120.1(2) no
    C2 C3 C4 . . . 123.7(2) no
    C3 C4 C5 . . . 116.2(2) no
    C3 C4 C8 . . . 120.8(2) no
    C5 C4 C8 . . . 123.0(2) no
    N2 C5 C4 . . . 117.3(2) n
    N2 C5 C6 . . . 118.5(2) n
    C4 C5 C6 . . . 124.2(2) no
    C1 C6 C5 . . . 115.4(2) no
    C1 C6 C7 . . . 122.4(2) no
    C5 C6 C7 . . . 122.1(2) no
    C2 C3 H3 . . . 118.00 no
    C4 C3 H3 . . . 118.00 no
    C6 C7 H7A . . . 109.00 no
    C6 C7 H7B . . . 109.00 no
    C6 C7 H7C . . . 109.00 no
    H7A C7 H7B . . . 109.00 no
    H7A C7 H7C . . . 109.00 no
    H7B C7 H7C . . . 109.00 no
    C4 C8 H8A . . . 109.00 no
    C4 C8 H8B . . . 109.00 no
    C4 C8 H8C . . . 109.00 no
    H8A C8 H8B . . . 109.00 no
    H8A C8 H8C . . . 109.00 no
    H8B C8 H8C . . . 109.00 no
    C2 C9 H9A . . . 110.00 no
    C2 C9 H9B . . . 109.00 no
    C2 C9 H9C . . . 109.00 no
    H9A C9 H9B . . . 109.00 no
    H9A C9 H9C . . . 109.00 no
    H9B C9 H9C . . . 109.00 no
loop_
    _geom_torsion_atom_site_label_1
    _geom_torsion_atom_site_label_2
    _geom_torsion_atom_site_label_3
    _geom_torsion_atom_site_label_4
    _geom_torsion_site_symmetry_1
    _geom_torsion_site_symmetry_2
    _geom_torsion_site_symmetry_3
    _geom_torsion_site_symmetry_4
    _geom_torsion
    _geom_torsion_publ_flag
    O1 N1 C1 C2 . . . . 124.4(3) no
    O11 N1 C1 C2 . . . . -55.6(3) no
    O1 N1 C1 C6 . . . . -53.5(3) no
    O11 N1 C1 C6 . . . . 126.6(3) no
    O2 N2 C5 C6 . . . . -116.9(3) no
    O2 N2 C5 C4 . . . . 63.2(3) no
    O22 N2 C5 C4 . . . . -117.2(3) no
    O22 N2 C5 C6 . . . . 62.7(3) no
    N1 C1 C2 C3 . . . . -176.7(2) no
    N1 C1 C6 C7 . . . . -4.4(3) no
    C2 C1 C6 C5 . . . . 1.0(3) no
    C2 C1 C6 C7 . . . . 178.0(2) no
    C6 C1 C2 C9 . . . . 179.9(2) no
    N1 C1 C2 C9 . . . . 2.2(4) no
    C6 C1 C2 C3 . . . . 1.0(4) no
    N1 C1 C6 C5 . . . . 178.6(2) no
    C1 C2 C3 C4 . . . . -2.2(4) no
    C9 C2 C3 C4 . . . . 178.9(2) no
    C2 C3 C4 C5 . . . . 1.3(4) no
    C2 C3 C4 C8 . . . . -179.9(2) no
    C3 C4 C5 C6 . . . . 0.9(4) no
    C8 C4 C5 N2 . . . . 2.0(4) no
    C8 C4 C5 C6 . . . . -177.9(2) no
    C3 C4 C5 N2 . . . . -179.2(2) no
    N2 C5 C6 C1 . . . . 178.2(2) no
    N2 C5 C6 C7 . . . . 1.2(4) no
    C4 C5 C6 C1 . . . . -1.9(4) no
    C4 C5 C6 C7 . . . . -179.0(2) no
loop_
    _geom_hbond_atom_site_label_D
    _geom_hbond_atom_site_label_H
    _geom_hbond_atom_site_label_A
    _geom_hbond_site_symmetry_A
    _geom_hbond_distance_DH
    _geom_hbond_distance_HA
    _geom_hbond_distance_DA
    _geom_hbond_angle_DHA
    _geom_hbond_publ_flag
    C7 H7C O1 3_456 0.96 2.60 3.232(4) 124 yes
_iucr_refine_instructions_details
;
TITL
CELL  0.71073   4.1360  13.9160  17.1940   90.000   90.000   90.000
ZERR     4.00   0.0000   0.0000   0.0000    0.000    0.000    0.000
LATT  -1
SYMM  1/2 - X, - Y, 1/2 + Z
SYMM  1/2 + X, 1/2 - Y, - Z
SYMM  - X, 1/2 + Y, 1/2 - Z
SFAC  C    H    N    O
UNIT  36   40   8    16
MERG   2
OMIT     2   2   0
OMIT    -2   3   7
OMIT    -2   1   5
OMIT     2   0   3
OMIT     1   7   5
OMIT     0  10  11
OMIT     0  13   7
OMIT     0   5  10
OMIT     1   0   6
OMIT    -1   4  15
FMAP   2
GRID    1.39500  2.00000  0.02000  0.00000  3.00000  0.04000
PLAN    5
ACTA
L.S.   8
WGHT    0.031200
FVAR      12.23029
C5    1    0.873707    0.914669    0.781557    11.00000    0.04768    0.03267 =
         0.05133   -0.00334    0.01063   -0.00466
N2    3    0.862578    0.843121    0.718099    11.00000    0.06850    0.03935 =
         0.06477   -0.00318    0.00674   -0.00265
N1    3    1.121535    0.930892    0.987116    11.00000    0.06003    0.06900 =
         0.05471    0.00553    0.00657    0.00883
C2    1    0.902173    1.052631    0.897344    11.00000    0.05082    0.03937 =
         0.05448    0.00293    0.00983   -0.00361
C6    1    0.991571    0.886559    0.852990    11.00000    0.04368    0.03534 =
         0.05154    0.00903    0.01096    0.00416
C3    1    0.778504    1.073382    0.824870    11.00000    0.05698    0.02944 =
         0.06385    0.00691    0.00248   -0.00001
AFIX  43
H3    2    0.701830    1.135199    0.815800    11.00000   -1.20000
AFIX   0
C4    1    0.762011    1.007321    0.764780    11.00000    0.05072    0.03619 =
         0.05289    0.00824    0.00199   -0.00324
C1    1    1.003867    0.957858    0.908976    11.00000    0.04491    0.04662 =
         0.04240    0.00888    0.00704   -0.00091
O2    4    1.021991    0.856213    0.661114    11.00000    0.13044    0.08734 =
         0.07507   -0.02947    0.03862   -0.03640
O1    4    0.990469    0.863179    1.019478    11.00000    0.11390    0.07215 =
         0.06293    0.02759    0.01247   -0.00373
C8    1    0.624130    1.035010    0.686965    11.00000    0.07085    0.05030 =
         0.06829    0.01248   -0.01213   -0.00451
AFIX 137
H8A   2    0.494843    0.983177    0.667210    11.00000   -1.50000
H8B   2    0.797306    1.048180    0.651350    11.00000   -1.50000
H8C   2    0.492267    1.091340    0.692686    11.00000   -1.50000
AFIX   0
O11   4    1.341097    0.977339    1.014818    11.00000    0.07561    0.12888 =
         0.07431    0.00836   -0.01656   -0.01181
O22   4    0.691825    0.772829    0.726710    11.00000    0.12644    0.06698 =
         0.12346   -0.03234    0.03394   -0.05039
C9    1    0.916615    1.129545    0.958969    11.00000    0.08175    0.05436 =
         0.07396   -0.01442    0.00278   -0.00399
AFIX 137
H9A   2    0.830752    1.104816    1.006825    11.00000   -1.50000
H9B   2    0.791147    1.183968    0.942650    11.00000   -1.50000
H9C   2    1.137144    1.148837    0.966680    11.00000   -1.50000
AFIX   0
C7    1    1.115221    0.785519    0.867803    11.00000    0.08299    0.04340 =
         0.07266    0.01234    0.01525    0.02064
AFIX 137
H7A   2    1.199720    0.759214    0.820358    11.00000   -1.50000
H7B   2    0.940970    0.745959    0.886114    11.00000   -1.50000
H7C   2    1.283185    0.787472    0.906305    11.00000   -1.50000
HKLF 4
REM
REM R1 =  0.0534 for   1302 Fo > 4sig(Fo)  and  0.1230 for all   2730 data
REM    139 parameters refined using      0 restraints
END
WGHT      0.0312      0.0000
REM Highest difference peak  0.123,  deepest hole -0.149,  1-sigma level  0.034
Q1    1   0.7001  1.0426  0.7950  11.00000  0.05    0.12
Q2    1   1.1527  0.9166  0.8830  11.00000  0.05    0.12
Q3    1   0.7550  1.0952  0.8213  11.00000  0.05    0.12
Q4    1   0.7328  1.0452  0.8658  11.00000  0.05    0.12
Q5    1   1.1524  0.8222  0.7068  11.00000  0.05    0.12
;
