# Supplementary material for: Crystal structure of 1,3,5-trimethyl-2,4-di­nitro­benzene
Source: Acta Crystallogr E Crystallogr Commun. 2015 Aug 22;71(Pt 9):o670–1. doi: 10.1107/S2056989015014243 (PMC4555366; doi:10.1107/S2056989015014243)
Supplement: Supplementary file 2 [file e-71-0o670-Isup2.hkl]

#
# h,k,l, Fc-squared, Fo-squared, sigma(Fo-squared) and status flag
#
data_I
_shelx_title ' '
_shelx_refln_list_code          4
_shelx_F_calc_maximum       78.76
_exptl_crystal_F_000       440.00
_reflns_d_resolution_high  0.6664
 
loop_
 _symmetry_equiv_pos_as_xyz
 'x, y, z'
 '-x+1/2, -y, z+1/2'
 'x+1/2, -y+1/2, -z'
 '-x, y+1/2, -z+1/2'
 
_cell_length_a     4.1360
_cell_length_b    13.9160
_cell_length_c    17.1940
_cell_angle_alpha  90.000
_cell_angle_beta   90.000
_cell_angle_gamma  90.000
 
_shelx_F_squared_multiplier     1.000
 
loop_
 _refln_index_h
 _refln_index_k
 _refln_index_l
 _refln_F_squared_calc
 _refln_F_squared_meas
 _refln_F_squared_sigma
 _refln_observed_status
   2   0   0      195.24      220.99      8.16 o
   4   0   0        7.51        6.88      3.30 o
   1   1   0     2596.85     2578.53     26.14 o
   2   1   0      140.98      151.12      3.36 o
   3   1   0        0.04        1.69      1.71 o
   4   1   0        0.78       -1.58      2.07 o
   5   1   0        3.87        4.19      3.31 o
   1   2   0     6203.57     6549.40    128.72 o
   3   2   0       76.43       68.05      3.98 o
   4   2   0        0.49        0.17      3.21 o
   5   2   0        1.09       -1.92      3.08 o
   1   3   0       67.55       62.55      5.08 o
   2   3   0       59.55       62.42      3.64 o
   3   3   0       31.14       30.48      2.69 o
   4   3   0        2.72        1.42      2.54 o
   5   3   0        4.43        8.12      4.82 o
   0   4   0      330.10      303.88     11.87 o
   1   4   0        8.82       15.06      3.54 o
   2   4   0     1314.33     1398.91     29.57 o
   3   4   0       14.41       14.28      1.92 o
   4   4   0        0.00       -3.72      3.72 o
   5   4   0        0.46        0.37      2.70 o
   1   5   0       73.12       89.08      7.53 o
   2   5   0      121.95      125.69      9.45 o
   3   5   0       41.00       41.34      3.82 o
   4   5   0        0.10       -1.40      2.65 o
   5   5   0        0.90        0.35      2.82 o
   0   6   0       14.58       15.09      4.29 o
   1   6   0      367.54      397.55     17.06 o
   2   6   0        5.54        7.47      3.48 o
   3   6   0        1.82        1.62      1.42 o
   4   6   0        3.66        2.81      1.60 o
   5   6   0        1.07        3.10      2.69 o
   1   7   0        0.46       -4.23      4.24 o
   2   7   0       20.20       17.61      4.54 o
   3   7   0       13.17       13.06      3.41 o
   4   7   0        5.01        5.33      2.09 o
   5   7   0        0.44       -1.80      3.66 o
   0   8   0      149.02      162.52     12.98 o
   1   8   0       57.92       56.29      5.17 o
   2   8   0       26.39       20.06      4.88 o
   3   8   0        1.73        3.31      3.43 o
   4   8   0       45.34       47.63      5.81 o
   5   8   0        5.48        4.41      3.89 o
   1   9   0        0.81        1.92      3.67 o
   2   9   0       63.90       68.62      6.40 o
   3   9   0       14.97       21.71      5.05 o
   4   9   0        5.32        8.93      3.15 o
   5   9   0        1.87        1.27      3.15 o
   0  10   0      318.73      316.51     19.19 o
   1  10   0       11.05       14.10      8.29 o
   2  10   0       55.43       64.33      6.36 o
   3  10   0       71.65       64.33      9.33 o
   4  10   0        2.61        5.66      2.98 o
   5  10   0        5.27        3.58      3.61 o
   1  11   0        1.01        5.88      3.29 o
   2  11   0        0.15        4.83      2.80 o
   3  11   0       12.94        9.23      3.80 o
   4  11   0        0.18        2.27      3.22 o
   5  11   0        0.05        0.02      3.17 o
   0  12   0       33.98       21.08      4.71 o
   1  12   0        3.68       10.91      7.00 o
   2  12   0      203.24      194.88     11.75 o
   3  12   0        0.12       -3.38      3.38 o
   4  12   0        0.12        1.31      2.90 o
   1  13   0       83.34       78.73      7.88 o
   2  13   0      141.97      135.32     10.19 o
   3  13   0       43.15       42.46      8.47 o
   4  13   0        0.09        4.09      3.75 o
   0  14   0      115.67      101.56     13.11 o
   1  14   0       13.64       15.29      4.28 o
   2  14   0       40.27       42.75      6.02 o
   3  14   0        9.16        5.90      3.45 o
   4  14   0        3.11        9.61      5.05 o
   1  15   0        0.13        1.21      3.02 o
   2  15   0        2.74        2.11      2.27 o
   3  15   0        3.32       -2.20      4.43 o
   4  15   0        0.10        4.45      4.31 o
   0  16   0        3.23        9.66      5.31 o
   1  16   0        0.02        0.06      6.21 o
   2  16   0        2.35       -1.61      2.86 o
   3  16   0        8.44        5.94      4.08 o
   1  17   0        1.30        6.86      3.61 o
   2  17   0        0.01        1.06      2.35 o
   3  17   0        2.15       -0.96      3.87 o
   0  18   0        2.85       17.51      7.70 o
   1  18   0       10.73       14.85      4.67 o
   2  18   0        1.10        2.64      2.74 o
   1  19   0        2.18        8.88      4.24 o
   2  19   0        9.38       12.44      6.03 o
   1   0   1     5334.77     5173.37     26.72 o
   2   0   1      335.23      324.63      6.00 o
   3   0   1        0.01       -0.91      1.92 o
   4   0   1        0.05       -0.46      1.83 o
   5   0   1        1.41        1.27      2.38 o
  -5   1   1        1.67        3.99      3.58 o
  -4   1   1        1.64       -0.14      1.75 o
  -3   1   1       48.10       51.36      5.00 o
  -2   1   1      243.90      244.79      8.37 o
  -1   1   1     4125.31     4008.89     81.35 o
   1   1   1     4121.43     4011.34     13.67 o
   2   1   1      243.72      231.91      3.93 o
   3   1   1       48.17       46.79      2.61 o
   4   1   1        1.64        0.02      1.60 o
   5   1   1        1.68        5.07      4.07 o
  -5   2   1        4.27        4.83      3.55 o
  -4   2   1        3.58        4.82      3.38 o
  -3   2   1       38.48       41.36      6.73 o
  -2   2   1      617.70      616.78      9.68 o
  -1   2   1     1417.06     1557.07     15.91 o
   0   2   1     2907.81     2832.41     24.00 o
   1   2   1     1417.47     1443.34     46.98 o
   2   2   1      617.55      611.09      6.54 o
   3   2   1       38.41       37.43      3.32 o
   4   2   1        3.57        4.14      1.97 o
   5   2   1        4.28        4.88      3.98 o
  -5   3   1        2.92        5.62      3.90 o
  -4   3   1        1.75       -0.52      2.92 o
  -3   3   1       50.93       54.16      3.37 o
  -2   3   1      118.64      109.91      4.59 o
  -1   3   1      818.85      873.97     19.13 o
   0   3   1      457.12      459.46      9.01 o
   1   3   1      819.18      878.25     18.71 o
   2   3   1      118.66      126.34     11.90 o
   3   3   1       50.97       52.41      3.50 o
   4   3   1        1.75       -1.40      3.29 o
   5   3   1        2.93        4.90      3.25 o
  -5   4   1        0.04       -3.15      3.23 o
  -4   4   1       14.50       18.15      6.04 o
  -3   4   1       19.06       21.75      2.47 o
  -2   4   1      163.88      172.40     10.56 o
  -1   4   1     1339.93     1355.38     26.15 o
   0   4   1     3469.51     3585.44     40.23 o
   1   4   1     1340.25     1402.49     26.91 o
   2   4   1      163.59      186.05      7.17 o
   3   4   1       19.06       23.78      2.58 o
   4   4   1       14.51        9.08      4.09 o
   5   4   1        0.04        0.40      2.57 o
  -5   5   1        0.15       -0.44      2.65 o
  -4   5   1        7.72        8.79      4.47 o
  -3   5   1       17.20       16.19      2.30 o
  -2   5   1      365.02      370.19     16.58 o
  -1   5   1      674.98      731.17     21.17 o
   0   5   1     1350.69     1381.89     28.14 o
   1   5   1      675.96      716.27     18.77 o
   2   5   1      364.74      369.36     15.83 o
   3   5   1       17.17       18.31      2.35 o
   4   5   1        7.71        3.77      2.57 o
   5   5   1        0.16       -2.84      3.20 o
  -5   6   1        0.47       -0.82      3.26 o
  -4   6   1        0.25        1.02      1.54 o
  -3   6   1       10.71       11.60      2.18 o
  -2   6   1       58.80       52.29      6.62 o
  -1   6   1      285.91      325.91     15.45 o
   0   6   1      207.35      215.85     12.26 o
   1   6   1      286.49      316.55     10.44 o
   2   6   1       58.76       58.48      7.13 o
   3   6   1       10.68        6.52      1.81 o
   4   6   1        0.25       -2.70      3.44 o
   5   6   1        0.47        2.20      3.28 o
  -5   7   1        0.98       -4.32      4.60 o
  -4   7   1        0.07       -1.40      2.42 o
  -3   7   1       66.19       68.38      5.25 o
  -2   7   1       39.61       35.03      5.62 o
  -1   7   1      329.57      351.49     17.16 o
   0   7   1       56.92       48.25      5.19 o
   1   7   1      329.51      334.47     11.48 o
   2   7   1       39.58       38.68      4.35 o
   3   7   1       66.07       64.49      4.14 o
   4   7   1        0.07        0.02      1.50 o
   5   7   1        0.99       -0.34      3.23 o
  -5   8   1        0.91        2.96      3.82 o
  -4   8   1       10.09       11.30      3.16 o
  -3   8   1       27.45       29.79      6.08 o
  -2   8   1       48.72       46.05      6.81 o
  -1   8   1        7.86       15.36      5.51 o
   0   8   1      268.74      294.53     11.67 o
   1   8   1        7.82        5.56      4.71 o
   2   8   1       48.76       56.68      5.52 o
   3   8   1       27.47       26.55      3.00 o
   4   8   1       10.10       11.85      3.17 o
   5   8   1        0.92        2.38      3.58 o
  -5   9   1        0.82        2.58      3.56 o
  -4   9   1       11.81       12.96      4.66 o
  -3   9   1       33.54       28.12      6.08 o
  -2   9   1       73.63       62.96      8.60 o
  -1   9   1        0.41        3.24      4.39 o
   0   9   1       12.62        8.97      7.59 o
   1   9   1        0.41       -1.57      2.33 o
   2   9   1       73.66       76.65      6.53 o
   3   9   1       33.53       30.84      6.08 o
   4   9   1       11.84       13.30      3.49 o
   5   9   1        0.82       -2.89      3.88 o
  -5  10   1        0.15        1.78      3.74 o
  -4  10   1       19.86       23.10      6.09 o
  -3  10   1        2.27       -4.42      4.42 o
  -2  10   1        9.59        8.99      3.90 o
  -1  10   1       30.44       43.19      5.85 o
   0  10   1       37.82       34.98      7.06 o
   1  10   1       30.47       27.85      3.60 o
   2  10   1        9.62       12.42      3.38 o
   3  10   1        2.28        4.15      3.13 o
   4  10   1       19.87       21.69      4.33 o
   5  10   1        0.15        1.30      2.98 o
  -4  11   1        4.04        3.39      3.55 o
  -3  11   1        3.65        5.25      8.84 o
  -2  11   1       48.42       43.51      5.81 o
  -1  11   1      161.71      162.79     10.57 o
   0  11   1       78.92       77.16      8.89 o
   1  11   1      161.70      148.46      9.54 o
   2  11   1       48.44       46.35      5.81 o
   3  11   1        3.67        0.57      3.04 o
   4  11   1        4.04        6.16      2.95 o
   5  11   1        1.45        0.10      2.58 o
  -4  12   1        3.48        3.80      3.35 o
  -3  12   1       60.19       48.61      8.54 o
  -2  12   1       19.11       22.37      4.65 o
  -1  12   1       28.85       35.05      5.64 o
   0  12   1       44.57       40.64      5.37 o
   1  12   1       28.78       20.41      6.12 o
   2  12   1       19.11       24.58      5.73 o
   3  12   1       60.22       51.22      9.06 o
   4  12   1        3.49        7.64      3.08 o
  -4  13   1        4.28        8.48      4.62 o
  -3  13   1       19.23       14.37      5.00 o
  -2  13   1       23.03       28.07      5.34 o
  -1  13   1       31.74       46.71      6.65 o
   0  13   1        2.08       -0.03      2.53 o
   1  13   1       31.75       31.51      5.29 o
   2  13   1       23.07       23.98      9.06 o
   3  13   1       19.21       14.43      5.44 o
   4  13   1        4.27       10.00      3.67 o
  -4  14   1       13.33       16.53      6.21 o
  -3  14   1       23.98       18.80      6.17 o
  -2  14   1        5.07        4.31      2.86 o
  -1  14   1        5.80        7.69      3.24 o
   0  14   1       45.31       50.22      9.11 o
   1  14   1        5.79        3.86      7.08 o
   2  14   1        5.09        2.11      5.07 o
   3  14   1       23.95       20.58      6.04 o
   4  14   1       13.33       18.58      4.57 o
  -4  15   1        6.76       10.13      5.62 o
  -3  15   1       17.38       12.48      5.04 o
  -2  15   1        2.29        1.82      2.14 o
  -1  15   1        3.87        3.20      3.65 o
   0  15   1        0.39        1.99     10.25 o
   1  15   1        3.86        5.77      5.38 o
   2  15   1        2.29        0.96      5.22 o
   3  15   1       17.39       13.73      5.61 o
   4  15   1        6.77       12.12      4.22 o
  -3  16   1        0.73       -5.59      5.59 o
  -2  16   1        5.47        0.52      2.50 o
  -1  16   1        3.13        1.78      3.76 o
   0  16   1       10.32       10.72     10.24 o
   1  16   1        3.13       15.52      4.64 o
   2  16   1        5.49       12.88      3.97 o
   3  16   1        0.74       -1.72      3.65 o
  -3  17   1        7.37        4.09      3.79 o
  -2  17   1        0.55       -3.12      3.12 o
  -1  17   1       13.49       10.76      3.77 o
   0  17   1        5.56       11.74      4.35 o
   1  17   1       13.50       21.63      5.40 o
   2  17   1        0.55        5.15      4.67 o
   3  17   1        7.36        0.62      3.12 o
  -2  18   1        2.68       -2.05      2.71 o
  -1  18   1        3.50       -0.53      2.36 o
   0  18   1       25.47       28.83      6.20 o
   1  18   1        3.49       12.00      4.53 o
   2  18   1        2.68        2.54      2.80 o
  -2  19   1        0.40        9.18      5.66 o
  -1  19   1        4.57        8.18      5.21 o
   0  19   1        0.70        2.12      4.25 o
   1  19   1        4.58        6.67      3.67 o
   1   0   2       26.14       27.39      1.61 o
   2   0   2      837.01      852.13     10.33 o
   3   0   2        0.75       -0.38      1.76 o
   4   0   2        3.68        3.65      2.08 o
   5   0   2        4.03        7.24      4.39 o
  -5   1   2        3.61        5.44      3.80 o
  -4   1   2       17.75       14.79      5.01 o
  -3   1   2        0.59        2.51      2.20 o
  -2   1   2      157.06      159.70      8.48 o
  -1   1   2     5796.04     5795.75     34.64 o
   1   1   2     5799.08     5686.92     33.92 o
   2   1   2      156.98      150.80      3.97 o
   3   1   2        0.60        0.79      1.19 o
   4   1   2       17.74       20.13      4.00 o
   5   1   2        3.60        6.00      3.99 o
  -5   2   2        3.43       -0.25      2.92 o
  -4   2   2       15.72       17.11      5.24 o
  -3   2   2       46.84       54.11      7.62 o
  -2   2   2      188.05      174.92      6.52 o
  -1   2   2     1184.84     1278.40     21.20 o
   0   2   2     1100.47     1081.17     15.34 o
   1   2   2     1183.58     1207.47     16.10 o
   2   2   2      188.55      191.72      6.15 o
   3   2   2       46.81       51.35      3.00 o
   4   2   2       15.73       20.87      3.89 o
   5   2   2        3.42        4.39      4.00 o
  -5   3   2        8.90        9.39      4.48 o
  -4   3   2        7.83        8.25      4.53 o
  -3   3   2       84.62       77.97      9.53 o
  -2   3   2      812.85      775.02     12.53 o
  -1   3   2      912.88      942.35     20.08 o
   0   3   2      174.63      183.02      7.90 o
   1   3   2      913.21      941.39     12.01 o
   2   3   2      813.40      769.14     11.74 o
   3   3   2       84.66       88.54      4.12 o
   4   3   2        7.84        6.62      3.76 o
   5   3   2        8.90       12.18      5.22 o
  -5   4   2        1.10        4.34      4.25 o
  -4   4   2       12.43       15.11      5.24 o
  -3   4   2       16.97       15.13      1.98 o
  -2   4   2       71.95       79.55      7.44 o
  -1   4   2      207.17      237.33     11.20 o
   0   4   2      607.33      603.42     16.24 o
   1   4   2      207.03      225.12      7.01 o
   2   4   2       72.08       85.57      4.13 o
   3   4   2       16.99       16.28      2.18 o
   4   4   2       12.44       13.85      5.07 o
   5   4   2        1.10        3.15      3.07 o
  -5   5   2        2.47        0.80      3.30 o
  -4   5   2        7.12       14.19      5.43 o
  -3   5   2       41.71       46.82      3.66 o
  -2   5   2        7.22        7.31      2.97 o
  -1   5   2      882.42      918.67     24.04 o
   0   5   2      305.41      312.68     13.15 o
   1   5   2      882.54      904.96     15.89 o
   2   5   2        7.18        7.89      1.98 o
   3   5   2       41.72       38.71      3.14 o
   4   5   2        7.14        3.25      2.48 o
   5   5   2        2.47        2.65      3.19 o
  -5   6   2        1.36        0.09      3.14 o
  -4   6   2        2.49        3.02      2.32 o
  -3   6   2        0.34        0.94      1.30 o
  -2   6   2      156.15      148.42     11.19 o
  -1   6   2       82.97       89.92      8.44 o
   0   6   2       24.02       23.32      4.45 o
   1   6   2       82.94       91.79      5.79 o
   2   6   2      156.39      167.37      7.60 o
   3   6   2        0.34       -1.52      1.52 o
   4   6   2        2.47       -1.12      3.46 o
   5   6   2        1.36       -0.34      3.15 o
  -5   7   2        3.02       -0.65      2.91 o
  -4   7   2        3.77        3.64      3.59 o
  -3   7   2       41.38       41.61      4.23 o
  -2   7   2       10.15        8.82      2.78 o
  -1   7   2      132.91      142.97     11.26 o
   0   7   2     1378.13     1484.82     34.11 o
   1   7   2      133.11      156.33      8.14 o
   2   7   2       10.14       16.39      3.25 o
   3   7   2       41.38       37.28      3.55 o
   4   7   2        3.78       -1.16      3.61 o
   5   7   2        3.02        0.83      2.82 o
  -5   8   2        0.31        3.28      3.96 o
  -4   8   2        4.34        3.25      2.82 o
  -3   8   2       71.85       82.49      9.64 o
  -2   8   2       58.36       50.95      7.20 o
  -1   8   2       78.52       71.09      8.42 o
   0   8   2        2.85        2.60      3.11 o
   1   8   2       78.43       71.26      7.07 o
   2   8   2       58.30       60.63      6.24 o
   3   8   2       71.83       75.97      6.03 o
   4   8   2        4.36        2.86      2.71 o
   5   8   2        0.31       -4.26      4.26 o
  -5   9   2        6.57        7.52      4.86 o
  -4   9   2        0.10        0.32      2.09 o
  -3   9   2       32.47       41.92      8.24 o
  -2   9   2       12.23        4.26      2.83 o
  -1   9   2      116.14      106.59     11.08 o
   0   9   2        9.61        9.73      3.43 o
   1   9   2      116.03      102.45      7.16 o
   2   9   2       12.25       12.89      6.11 o
   3   9   2       32.40       37.72      4.68 o
   4   9   2        0.10        0.67      1.84 o
   5   9   2        6.58        5.98      4.44 o
  -5  10   2        0.02        2.11      3.48 o
  -4  10   2        3.30        4.48      3.69 o
  -3  10   2        7.81       10.03      4.15 o
  -2  10   2       24.01       24.13      5.15 o
  -1  10   2        2.97        8.14      4.61 o
   0  10   2       51.63       55.33      6.14 o
   1  10   2        2.99        2.40      3.25 o
   2  10   2       24.07       23.79      8.48 o
   3  10   2        7.81        1.19      2.61 o
   4  10   2        3.30        3.15      2.38 o
   5  10   2        0.02        4.64      4.28 o
  -4  11   2        0.62        0.15      2.54 o
  -3  11   2        1.55       -3.38      3.41 o
  -2  11   2       73.60       60.10      8.94 o
  -1  11   2      105.77      111.99      9.03 o
   0  11   2        0.00       20.13      7.89 o
   1  11   2      105.56       90.23      7.59 o
   2  11   2       73.38       68.71      7.88 o
   3  11   2        1.56        1.67      2.90 o
   4  11   2        0.62        1.88      1.88 o
   5  11   2        1.77       -0.25      3.11 o
  -4  12   2        1.49        2.29      3.37 o
  -3  12   2        3.08        2.36      4.97 o
  -2  12   2       19.70       20.85      8.29 o
  -1  12   2       44.07       60.54      7.30 o
   0  12   2      233.42      240.83     13.28 o
   1  12   2       44.16       36.86      5.34 o
   2  12   2       19.71       17.83      4.21 o
   3  12   2        3.10        0.24      2.58 o
   4  12   2        1.48        1.66      1.80 o
  -4  13   2        4.05        3.43      3.20 o
  -3  13   2        4.03       -2.86      3.88 o
  -2  13   2       48.67       47.26      6.42 o
  -1  13   2      146.10      153.17     10.96 o
   0  13   2       11.43       15.56      4.33 o
   1  13   2      146.07      152.91     10.88 o
   2  13   2       48.71       52.21      6.39 o
   3  13   2        4.04        3.41      3.08 o
   4  13   2        4.05        3.02      2.40 o
  -4  14   2        1.58        7.71      4.85 o
  -3  14   2        7.09       -0.18      3.77 o
  -2  14   2       24.56       21.17      4.35 o
  -1  14   2       12.05       12.46      4.13 o
   0  14   2       10.10       12.15      4.16 o
   1  14   2       12.09       12.50     10.48 o
   2  14   2       24.57       29.51      5.29 o
   3  14   2        7.09        4.55      3.96 o
   4  14   2        1.59       -0.26      2.10 o
  -4  15   2        1.99        7.51      5.20 o
  -3  15   2       16.82       11.48      5.00 o
  -2  15   2       24.70       19.98      4.63 o
  -1  15   2        0.17        1.10      2.27 o
   0  15   2       12.73        7.81      6.07 o
   1  15   2        0.18        1.80      7.08 o
   2  15   2       24.66       29.40      5.44 o
   3  15   2       16.79       15.22      5.87 o
   4  15   2        2.00        3.00      2.67 o
  -3  16   2        2.22       -3.26      4.09 o
  -2  16   2        3.97        2.55      3.06 o
  -1  16   2       18.18       17.30      4.61 o
   0  16   2       29.31       31.12      6.77 o
   1  16   2       18.15       29.31      5.71 o
   2  16   2        3.97        7.59      3.43 o
   3  16   2        2.21        3.42      3.90 o
  -3  17   2        9.84        7.72      5.52 o
  -2  17   2        4.60        1.02      2.39 o
  -1  17   2        7.69        4.85      2.91 o
   0  17   2        9.70        6.23      3.64 o
   1  17   2        7.67       15.04      4.66 o
   2  17   2        4.59        6.60      3.44 o
   3  17   2        9.85        9.08      5.28 o
  -2  18   2        0.88       -0.48      2.93 o
  -1  18   2        1.88       -3.02      3.02 o
   0  18   2        0.84       -1.31      6.08 o
   1  18   2        1.89        6.26      3.66 o
   2  18   2        0.88        5.58      4.65 o
  -2  19   2        6.55       -0.99      4.02 o
  -1  19   2        1.34       -2.29      4.81 o
   0  19   2        2.03        7.90      3.96 o
   1  19   2        1.34        2.86      2.68 o
   1   0   3     1943.11     2044.61     26.06 o
   3   0   3       30.83       34.41      3.19 o
   4   0   3        0.42        2.45      3.26 o
   5   0   3        0.41        1.66      3.05 o
  -5   1   3        4.40       -1.52      3.12 o
  -4   1   3       13.71       12.20      4.58 o
  -3   1   3       87.00       74.46      6.71 o
  -2   1   3       18.13       21.30      1.77 o
  -1   1   3     1872.15     1855.22     25.18 o
   0   1   3      906.79      892.92      9.93 o
   1   1   3     1870.00     1764.49     60.61 o
   2   1   3       18.27       19.79      1.85 o
   3   1   3       86.77       89.62      4.99 o
   4   1   3       13.71       15.54      3.55 o
   5   1   3        4.40        4.29      3.81 o
  -5   2   3        0.38       -0.61      2.79 o
  -4   2   3       50.23       53.75      8.93 o
  -3   2   3      128.31      135.54     12.00 o
  -1   2   3      294.54      269.73      7.96 o
   0   2   3     1376.63     1268.58     13.17 o
   1   2   3      294.38      286.03      4.04 o
   2   2   3      158.44      157.69      4.39 o
   3   2   3      128.27      124.68      4.60 o
   4   2   3       50.30       51.23      4.58 o
   5   2   3        0.38        7.74      5.04 o
  -5   3   3        0.91        1.42      2.81 o
  -4   3   3        4.16        6.35      4.69 o
  -2   3   3       61.24       53.01      2.76 o
  -1   3   3     2382.57     2344.78     14.98 o
   0   3   3     1138.29     1054.34     19.37 o
   1   3   3     2383.61     2292.74     21.69 o
   2   3   3       61.16       63.61      3.06 o
   3   3   3      109.14      111.15      4.65 o
   4   3   3        4.16        4.41      2.38 o
   5   3   3        0.90        5.83      4.50 o
  -5   4   3        9.67       10.41      5.08 o
  -4   4   3       25.15       25.66      6.82 o
  -3   4   3      135.15      130.75     17.50 o
  -2   4   3        7.45       10.68      3.11 o
  -1   4   3      972.60      979.67     23.10 o
   0   4   3      361.05      338.39     12.38 o
   1   4   3      972.71      970.22     18.45 o
   2   4   3        7.41        9.08      1.26 o
   3   4   3      135.04      138.18      5.99 o
   4   4   3       25.17       19.11      5.17 o
   5   4   3        9.65       11.06      5.03 o
  -5   5   3        3.11        3.84      4.03 o
  -4   5   3        0.10        2.63      4.37 o
  -3   5   3       42.68       38.01      3.09 o
  -2   5   3      266.33      256.36     14.17 o
  -1   5   3      336.06      319.46     14.66 o
   0   5   3      123.83      118.84      8.33 o
   1   5   3      336.01      318.85     12.32 o
   2   5   3      266.34      260.87      7.98 o
   3   5   3       42.61       37.03      3.23 o
   4   5   3        0.10       -1.18      3.11 o
   5   5   3        3.12       12.02      5.41 o
  -5   6   3        3.50        2.48      3.11 o
  -4   6   3        8.09       12.89      5.56 o
  -3   6   3        0.07        0.47      1.42 o
  -2   6   3      261.61      266.86     15.19 o
  -1   6   3       70.49       59.48      6.97 o
   0   6   3      220.68      204.51     11.83 o
   1   6   3       70.58       71.96      5.26 o
   2   6   3      261.69      271.04      9.19 o
   3   6   3        0.07       -1.40      1.54 o
   4   6   3        8.10        3.99      2.51 o
   5   6   3        3.50        5.94      4.31 o
  -5   7   3        0.03       -1.56      2.78 o
  -4   7   3        2.50        0.15      2.40 o
  -3   7   3        8.91       10.27      3.58 o
  -2   7   3       28.90       24.42      4.99 o
  -1   7   3      758.61      759.58     25.97 o
   0   7   3      349.37      407.34     18.02 o
   1   7   3      758.42      747.62     16.94 o
   2   7   3       28.78       28.29      4.60 o
   3   7   3        8.83        9.83      2.02 o
   4   7   3        2.52       -4.38      4.38 o
   5   7   3        0.03        0.65      2.67 o
  -5   8   3        0.07        2.49      3.50 o
  -4   8   3        5.49        4.66      2.70 o
  -3   8   3        0.07       -1.05      2.70 o
  -2   8   3      152.95      158.08     12.93 o
  -1   8   3      131.84      123.66     11.26 o
   0   8   3        1.97       11.04      4.92 o
   1   8   3      131.85      132.25      7.90 o
   2   8   3      152.87      157.27     11.52 o
   3   8   3        0.07        1.76      1.49 o
   4   8   3        5.49        2.23      2.61 o
   5   8   3        0.07       -0.12      2.59 o
  -5   9   3        1.17        2.78      3.84 o
  -4   9   3        2.19       -1.75      3.05 o
  -3   9   3        2.03        1.72      2.57 o
  -2   9   3       26.32       23.99      5.37 o
  -1   9   3      134.74      132.50     12.22 o
   0   9   3       78.00       89.04     10.23 o
   1   9   3      134.56      138.49      8.60 o
   2   9   3       26.42       19.37      7.28 o
   3   9   3        2.04        2.55      1.77 o
   4   9   3        2.20       -0.98      3.07 o
   5   9   3        1.17       -0.23      2.90 o
  -5  10   3        0.68       -0.76      3.03 o
  -4  10   3        0.20        0.56      2.46 o
  -3  10   3        8.56        8.53      4.22 o
  -2  10   3        9.32        7.18      3.04 o
  -1  10   3       27.97       36.48      7.08 o
   0  10   3       18.23       29.24      7.49 o
   1  10   3       27.97       42.61      5.73 o
   2  10   3        9.34       10.14      9.32 o
   3  10   3        8.57        9.06      2.77 o
   4  10   3        0.20       -2.80      3.02 o
   5  10   3        0.68        0.59      3.14 o
  -4  11   3        0.08        1.32      2.57 o
  -3  11   3        1.82        2.59      3.08 o
  -2  11   3       77.10       56.18      8.71 o
  -1  11   3       68.49       68.72      9.71 o
   0  11   3      421.35      427.94     17.92 o
   1  11   3       68.37       78.68      7.35 o
   2  11   3       77.06       76.36     11.69 o
   3  11   3        1.81        0.37      2.32 o
   4  11   3        0.08        1.11      2.79 o
   5  11   3        0.48        0.00      2.67 o
  -4  12   3        0.14        3.59      3.20 o
  -3  12   3        6.39        8.79      4.95 o
  -2  12   3       11.54        4.18      4.16 o
  -1  12   3      239.72      242.94     18.80 o
   0  12   3      117.72      123.95     16.37 o
   1  12   3      239.81      242.62     13.01 o
   2  12   3       11.57       19.84      4.27 o
   3  12   3        6.40        1.65      2.53 o
   4  12   3        0.14       -0.83      3.05 o
  -4  13   3        0.23       -0.60      2.31 o
  -3  13   3        7.27       11.82      3.74 o
  -2  13   3       36.76       38.38      5.57 o
  -1  13   3       59.06       66.94     10.62 o
   0  13   3       24.81       28.20      5.35 o
   1  13   3       59.13       63.70      7.41 o
   2  13   3       36.66       45.69      6.07 o
   3  13   3        7.26        3.56      3.56 o
   4  13   3        0.23       -0.98      2.80 o
  -4  14   3        1.75        1.06      3.39 o
  -3  14   3        4.24       11.22      5.07 o
  -2  14   3        0.78        2.20      9.44 o
  -1  14   3        7.90       13.46      4.07 o
   0  14   3       10.94       12.06      4.50 o
   1  14   3        7.89        7.98      4.62 o
   2  14   3        0.80       10.51      3.84 o
   3  14   3        4.25        2.91      3.38 o
   4  14   3        1.75        0.46      2.49 o
  -4  15   3        8.04        7.02      4.39 o
  -3  15   3        6.02       11.58      5.69 o
  -2  15   3        1.34        2.49      8.23 o
  -1  15   3       24.19       21.20      4.86 o
   0  15   3       37.09       35.70      5.94 o
   1  15   3       24.20       22.73      7.37 o
   2  15   3        1.34        8.70      3.56 o
   3  15   3        6.02        7.20      4.44 o
  -3  16   3        4.07        9.22      5.47 o
  -2  16   3       16.39       15.11      4.24 o
  -1  16   3        3.59        5.17      2.63 o
   0  16   3        0.09        1.54      2.91 o
   1  16   3        3.59        3.05     10.07 o
   2  16   3       16.40       23.53      5.00 o
   3  16   3        4.07        6.20      4.32 o
  -3  17   3        5.70       15.90      7.07 o
  -2  17   3        9.26        7.71      3.66 o
  -1  17   3        8.65        8.44      3.54 o
   0  17   3       19.99       14.59      4.79 o
   1  17   3        8.63       11.42      4.02 o
   2  17   3        9.23       16.66      4.70 o
   3  17   3        5.70       10.61      5.86 o
  -2  18   3        3.68       -0.26      2.58 o
  -1  18   3        7.80        5.82      3.40 o
   0  18   3        0.12       -3.77      4.35 o
   1  18   3        7.79       14.81      4.47 o
   2  18   3        3.68        6.54      5.26 o
  -2  19   3        8.08        0.40      3.36 o
  -1  19   3        3.32        0.90      2.74 o
   0  19   3        1.23       -2.59      3.26 o
   1  19   3        3.31       10.35      4.69 o
   0   0   4     3262.66     3117.82     76.21 o
   1   0   4      175.02      184.04      4.77 o
   2   0   4      757.35      790.33     20.93 o
   3   0   4       63.11       69.04      5.68 o
   4   0   4       40.36       32.60      6.71 o
   5   0   4        4.00        3.89      3.56 o
  -5   1   4        2.04        3.68      3.39 o
  -4   1   4       14.03       15.72      4.88 o
  -3   1   4       34.53       37.98      6.18 o
  -2   1   4      471.45      487.15     16.81 o
  -1   1   4       74.46       74.14      2.74 o
   0   1   4      802.52      762.40     15.89 o
   1   1   4       74.17       87.84      6.17 o
   2   1   4      471.39      478.48      7.11 o
   3   1   4       34.53       34.41      3.22 o
   4   1   4       14.02       18.03      5.43 o
   5   1   4        2.03        1.64      2.94 o
  -5   2   4       11.73        8.52      4.63 o
  -4   2   4       26.46       32.33      7.52 o
  -1   2   4      186.22      180.43      3.42 o
   0   2   4      396.01      362.20     10.88 o
   1   2   4      186.46      178.56      6.59 o
   2   2   4      207.16      207.37      5.14 o
   3   2   4      106.25      115.25      4.42 o
   4   2   4       26.50       27.39      3.49 o
   5   2   4       11.73       14.76      5.76 o
  -5   3   4       11.01       11.38      5.54 o
  -4   3   4        4.58       17.26      6.18 o
  -2   3   4      162.27      173.25     11.02 o
  -1   3   4      914.81      906.72     12.73 o
   0   3   4      375.73      362.77     11.87 o
   1   3   4      914.58      910.84     13.45 o
   2   3   4      162.39      170.33      4.90 o
   3   3   4      142.24      143.35      5.22 o
   4   3   4        4.58        8.76      2.52 o
   5   3   4       11.00       14.74      5.66 o
  -5   4   4       11.02       10.84      4.98 o
  -4   4   4       42.78       55.83      9.86 o
  -2   4   4      273.83      278.44     14.36 o
  -1   4   4      334.01      336.06      7.53 o
   0   4   4        3.77       -2.64      2.64 o
   1   4   4      334.25      333.01      7.81 o
   2   4   4      274.00      263.58      5.11 o
   3   4   4       90.46       79.24      4.62 o
   4   4   4       42.77       49.89      5.61 o
   5   4   4       11.02       17.46      6.52 o
  -5   5   4        6.68        6.11      4.66 o
  -4   5   4        2.98       13.17      5.92 o
  -3   5   4       16.18       24.54      5.26 o
  -2   5   4        5.11        8.15      2.97 o
  -1   5   4      282.47      304.89     14.48 o
   0   5   4      562.17      595.08     18.93 o
   1   5   4      282.18      309.33     12.22 o
   2   5   4        5.09        5.17      1.60 o
   3   5   4       16.16       16.97      2.39 o
   4   5   4        2.98        8.11      2.87 o
   5   5   4        6.68        6.51      4.26 o
  -5   6   4        2.09        3.32      3.91 o
  -3   6   4       16.27       17.98      4.49 o
  -2   6   4        3.41        4.27      2.88 o
  -1   6   4      188.27      185.37     12.10 o
   0   6   4      209.50      202.99     11.91 o
   1   6   4      188.67      195.85     10.87 o
   2   6   4        3.42        4.55      2.63 o
   3   6   4       16.25       15.57      2.33 o
   4   6   4       14.28       15.14      5.04 o
   5   6   4        2.09        4.39      4.05 o
  -5   7   4        2.46        3.35      3.68 o
  -3   7   4        0.29       -3.09      3.19 o
  -2   7   4       80.58       86.79      9.39 o
  -1   7   4      487.26      480.32     21.28 o
   0   7   4       86.87       77.54      7.82 o
   1   7   4      487.57      488.54     18.85 o
   2   7   4       80.47       80.65      7.18 o
   3   7   4        0.30        1.65      1.61 o
   4   7   4        2.55       -2.73      4.20 o
   5   7   4        2.46        2.65      3.12 o
  -5   8   4        0.16       -0.45      3.59 o
  -4   8   4        4.36        2.80      2.44 o
  -3   8   4        1.72       -1.64      3.12 o
  -2   8   4      122.97      123.37     11.59 o
  -1   8   4       85.98       87.73      9.49 o
   0   8   4      217.65      229.62     14.85 o
   1   8   4       86.00      101.66      7.26 o
   2   8   4      122.97      126.87      7.43 o
   3   8   4        1.72        2.54      1.39 o
   4   8   4        4.36        2.18      2.61 o
   5   8   4        0.16       -3.11      3.11 o
  -5   9   4        0.48        0.64      2.99 o
  -4   9   4        0.50        1.48      2.31 o
  -3   9   4        3.34        1.28      2.68 o
  -2   9   4       55.71       46.28      7.33 o
  -1   9   4      264.53      287.30     18.34 o
   0   9   4      256.20      252.78     16.35 o
   1   9   4      264.68      306.55     12.77 o
   2   9   4       55.54       53.68      5.12 o
   3   9   4        3.34        3.85      1.76 o
   4   9   4        0.50       -2.60      3.24 o
   5   9   4        0.48        1.35      3.21 o
  -5  10   4        0.09        5.85      4.42 o
  -4  10   4        1.22        0.84      2.53 o
  -3  10   4       24.60       20.41      5.69 o
  -2  10   4        0.80       -4.83      4.83 o
  -1  10   4      344.31      342.75     20.63 o
   0  10   4        0.08       -0.39      3.21 o
   1  10   4      344.19      340.01     15.50 o
   2  10   4        0.79       -0.28      3.91 o
   3  10   4       24.67       19.71      3.02 o
   4  10   4        1.22        0.23      2.70 o
   5  10   4        0.09       -4.53      4.53 o
  -4  11   4        0.45       -0.74      2.46 o
  -3  11   4        0.05       -1.12      2.85 o
  -2  11   4        3.50       -6.30      6.30 o
  -1  11   4       36.62       33.49      7.56 o
   0  11   4      347.80      354.31     21.30 o
   1  11   4       36.48       46.12      6.18 o
   2  11   4        3.52        1.62      4.91 o
   3  11   4        0.05        3.11      1.78 o
   4  11   4        0.45        0.32      2.52 o
   5  11   4        0.58        2.06      3.22 o
  -4  12   4        0.37       -1.45      2.58 o
  -3  12   4        4.82        6.31      3.54 o
  -2  12   4        1.45       -5.90      5.90 o
  -1  12   4      108.56      104.12     12.23 o
   0  12   4      249.99      244.64     13.43 o
   1  12   4      108.49      112.82      9.77 o
   2  12   4        1.44        1.56      3.37 o
   3  12   4        4.82        6.89      2.78 o
   4  12   4        0.37        0.40      2.48 o
  -4  13   4        0.42        1.40      2.68 o
  -3  13   4        1.15        5.27      4.27 o
  -2  13   4        3.50       -0.48      3.97 o
  -1  13   4       52.57       43.88      8.40 o
   0  13   4       23.78       28.47      5.25 o
   1  13   4       52.57       51.64      6.60 o
   2  13   4        3.53        1.78      5.34 o
   3  13   4        1.15        0.50      3.18 o
   4  13   4        0.42        0.32      2.37 o
  -4  14   4        2.15       -1.41      3.57 o
  -3  14   4        3.01       11.32      3.84 o
  -2  14   4        7.84        7.83     11.86 o
  -1  14   4       22.70       27.94      9.30 o
   0  14   4       48.83       49.31      6.83 o
   1  14   4       22.70       22.73      5.27 o
   2  14   4        7.85        8.19      3.09 o
   3  14   4        3.00        4.96      3.81 o
   4  14   4        2.14        2.20      2.90 o
  -4  15   4        1.13        1.58      2.90 o
  -3  15   4        1.79        6.86      4.72 o
  -2  15   4       12.85        9.11      8.61 o
  -1  15   4        2.96        4.77      5.68 o
   0  15   4       26.41       24.72      5.31 o
   1  15   4        2.98        3.98      4.80 o
   2  15   4       12.83       17.55      4.26 o
   3  15   4        1.78        4.55      3.75 o
  -3  16   4        3.54        7.90      5.20 o
  -2  16   4        1.01        1.37      4.76 o
  -1  16   4       16.52       15.76      8.69 o
   0  16   4        0.08        0.86      2.78 o
   1  16   4       16.51       10.93      7.45 o
   2  16   4        1.01        8.37      5.57 o
   3  16   4        3.55        1.69      3.30 o
  -2  17   4        5.27        5.38      2.72 o
  -1  17   4        3.58        3.29      2.73 o
   0  17   4        1.98        3.54      3.16 o
   1  17   4        3.58        0.63      7.74 o
   2  17   4        5.26       14.57      6.70 o
   3  17   4        8.97        5.33      3.53 o
  -2  18   4       11.82        8.57      3.67 o
  -1  18   4        3.19        1.32      2.75 o
   0  18   4        7.51        3.54      3.07 o
   1  18   4        3.19        0.84      2.33 o
   2  18   4       11.82       21.97      8.02 o
  -2  19   4        2.40        0.56      3.86 o
  -1  19   4        4.09       -2.34      3.14 o
   0  19   4        6.52        2.76      2.53 o
   1  19   4        4.09        8.11      9.17 o
   1   0   5      223.39      243.26      5.84 o
   2   0   5      168.02      123.86     25.13 o
   3   0   5      151.62      153.30      8.46 o
   4   0   5        5.91        6.79      3.19 o
   5   0   5        6.44        5.27      3.44 o
  -5   1   5        3.52        4.96      3.81 o
  -4   1   5        3.89       -0.01      2.69 o
  -3   1   5       21.80       23.80      5.45 o
  -1   1   5      728.11      733.13      7.94 o
   0   1   5      386.25      377.55      7.98 o
   1   1   5      727.96      715.92      9.96 o
   2   1   5       88.66       94.88      3.75 o
   3   1   5       21.78       19.23      2.94 o
   4   1   5        3.87        2.98      1.84 o
   5   1   5        3.52        1.29      3.36 o
  -5   2   5        0.10       -0.77      2.70 o
  -4   2   5       32.55       35.07      7.67 o
  -1   2   5      761.84      735.83      8.40 o
   0   2   5      969.33      882.86     52.05 o
   1   2   5      761.61      729.77     19.08 o
   2   2   5      697.82      693.50      9.67 o
   3   2   5       49.22       44.37      2.75 o
   4   2   5       32.56       32.69      3.89 o
   5   2   5        0.10        5.56      4.26 o
  -5   3   5        2.39        4.59      3.56 o
  -4   3   5      104.07      113.07     13.16 o
  -1   3   5      161.61      156.08      4.35 o
   0   3   5     2315.52     2015.37     29.42 o
   1   3   5      161.37      158.69      4.15 o
   2   3   5      162.46      160.05      4.87 o
   3   3   5       56.40       59.49      3.44 o
   4   3   5      104.05      106.71      6.58 o
  -5   4   5       13.05        9.86      5.07 o
  -4   4   5       13.03       23.77      7.33 o
  -2   4   5       91.05       88.07      8.25 o
  -1   4   5      243.92      255.86     12.76 o
   0   4   5      717.97      702.20     18.84 o
   1   4   5      243.88      259.21      6.96 o
   2   4   5       91.22       87.31      3.79 o
   3   4   5      129.97      126.90      5.14 o
   4   4   5       12.99       17.80      3.79 o
   5   4   5       13.05       18.68      6.60 o
  -5   5   5        0.72        3.30      3.92 o
  -3   5   5       14.05       12.50      4.07 o
  -2   5   5       15.57       13.02      3.22 o
  -1   5   5      527.91      546.95     19.98 o
   0   5   5      489.74      519.81     17.52 o
   1   5   5      527.89      545.68     10.79 o
   2   5   5       15.61       15.56      1.60 o
   3   5   5       14.11       15.12      2.37 o
   4   5   5      116.52      126.69      9.04 o
   5   5   5        0.72        6.89      4.70 o
  -5   6   5        3.28        1.74      3.45 o
  -3   6   5       30.67       36.79      6.69 o
  -2   6   5      200.81      198.65     13.80 o
  -1   6   5       10.55        8.96      1.94 o
   0   6   5     1150.24     1214.63     29.57 o
   1   6   5       10.41        5.35      1.82 o
   2   6   5      200.63      201.59      5.84 o
   3   6   5       30.77       34.43      3.52 o
   4   6   5       11.48       17.12      3.60 o
   5   6   5        3.29        5.30      3.96 o
  -5   7   5        0.30        4.84      4.12 o
  -3   7   5      105.69      113.24     11.79 o
  -2   7   5       55.15       52.65      7.48 o
  -1   7   5       13.99        6.40      2.48 o
   0   7   5       15.62       10.87      2.31 o
   2   7   5       55.14       54.64      3.72 o
   3   7   5      105.72      108.44      6.13 o
   4   7   5        9.43        6.09      2.19 o
   5   7   5        0.30        3.30      3.19 o
  -5   8   5        1.67        6.78      4.92 o
  -4   8   5        2.62        1.29      2.40 o
  -3   8   5       38.67       35.98      6.90 o
  -2   8   5       61.50       57.19      8.20 o
  -1   8   5      103.37      100.25      9.87 o
   0   8   5       63.62       66.47      7.62 o
   1   8   5      103.32       99.66      9.30 o
   2   8   5       61.39       58.16      5.06 o
   3   8   5       38.67       41.52      4.33 o
   4   8   5        2.61       -1.81      3.37 o
   5   8   5        1.67        2.29      3.00 o
  -5   9   5        0.34        2.33      4.08 o
  -4   9   5        0.15       -2.53      3.21 o
  -3   9   5        0.56       -0.36      2.69 o
  -2   9   5        2.93        7.78      4.67 o
  -1   9   5       85.08       71.19      8.80 o
   0   9   5        0.06       -2.90      4.10 o
   1   9   5       84.89       75.74      8.89 o
   2   9   5        2.97        1.35      1.79 o
   3   9   5        0.56        2.00      2.03 o
   4   9   5        0.15       -1.34      3.05 o
   5   9   5        0.34        4.31      4.30 o
  -4  10   5        0.53        1.42      2.41 o
  -3  10   5        0.67       -3.69      3.69 o
  -2  10   5      101.69      108.55     12.05 o
  -1  10   5        7.76       -0.80      4.40 o
   0  10   5      476.12      489.14     24.06 o
   1  10   5        7.79        8.28     12.80 o
   2  10   5      101.54      102.51      7.57 o
   3  10   5        0.66        2.13      1.51 o
   4  10   5        0.53       -0.29      2.39 o
   5  10   5        0.25        1.88      2.88 o
  -4  11   5        2.34       -0.22      3.14 o
  -3  11   5        3.42        2.64      2.76 o
  -2  11   5       13.47       12.98      4.20 o
  -1  11   5       55.65       40.91      6.74 o
   0  11   5        0.93       -2.44      4.47 o
   1  11   5       55.78       51.01      6.02 o
   2  11   5       13.45       13.15      3.80 o
   3  11   5        3.42        5.60      2.20 o
   4  11   5        2.34        0.43      2.60 o
   5  11   5        1.53        2.61      3.68 o
  -4  12   5        3.08        2.24      2.84 o
  -3  12   5        1.89        0.23      2.75 o
  -2  12   5       29.76       20.37      5.80 o
  -1  12   5       57.37       47.49      8.49 o
   0  12   5       25.43       22.03      5.54 o
   1  12   5       57.36       55.50      6.43 o
   2  12   5       29.78       26.34      5.67 o
   3  12   5        1.89        4.01      2.00 o
   4  12   5        3.07        1.49      2.77 o
  -4  13   5        1.45        0.00      2.54 o
  -3  13   5        3.08        2.62      3.08 o
  -2  13   5        3.18       -4.14      4.14 o
  -1  13   5       11.26        3.31      3.35 o
   0  13   5        0.06        4.82      7.55 o
   1  13   5       11.24        8.83      3.12 o
   2  13   5        3.19        1.08      2.55 o
   3  13   5        3.08        6.64      2.27 o
   4  13   5        1.45        0.96      2.51 o
  -4  14   5        0.83        2.19      3.06 o
  -3  14   5        1.63        2.81      3.40 o
  -2  14   5        2.46       -4.26      4.26 o
  -1  14   5       14.79       13.98      5.59 o
   0  14   5       57.38       59.79      7.47 o
   1  14   5       14.75       15.11      4.13 o
   2  14   5        2.46       -0.85      4.95 o
   3  14   5        1.63        6.63      2.98 o
  -3  15   5        7.87        6.34      4.66 o
  -2  15   5        7.68       10.04     14.86 o
  -1  15   5       20.69       22.39      4.87 o
   0  15   5       11.67       10.25      4.34 o
   1  15   5       20.72       21.38      4.76 o
   2  15   5        7.67        4.04      3.64 o
   3  15   5        7.86       10.84      5.45 o
  -3  16   5        0.45        5.12      4.73 o
  -2  16   5        9.37       13.56      7.83 o
  -1  16   5        3.95        1.86      9.81 o
   0  16   5        0.03       -0.24      3.12 o
   1  16   5        3.95        1.62      2.85 o
   2  16   5        9.37       19.53      6.91 o
   3  16   5        0.45        1.17      2.76 o
  -2  17   5       11.79       17.25      4.98 o
  -1  17   5        5.02        4.31      5.44 o
   0  17   5        2.80        0.65      2.86 o
   1  17   5        5.01        1.60      3.26 o
   2  17   5       11.78       21.18      7.59 o
   3  17   5        3.20        6.66      4.84 o
  -2  18   5        8.52        9.50      3.64 o
  -1  18   5       17.26       15.39      4.75 o
   0  18   5        1.46       -1.07      2.94 o
   1  18   5       17.27       14.54      4.20 o
   2  18   5        8.53       14.85      7.03 o
  -1  19   5       13.90       11.89      6.64 o
   0  19   5        6.45        0.10      4.50 o
   1  19   5       13.90        9.37      4.88 o
   0   0   6     2830.10     2807.77     33.25 o
   2   0   6      145.56      125.23      9.43 o
   3   0   6       11.75       10.41      2.49 o
   4   0   6        3.27        1.12      2.63 o
   5   0   6        0.67       -2.56      3.76 o
  -5   1   6        2.25        3.06      3.17 o
  -4   1   6        0.31        0.43      2.66 o
  -3   1   6       33.50       38.89      6.21 o
  -2   1   6      118.01      113.38      3.90 o
  -1   1   6      963.21      965.56     10.34 o
   0   1   6      361.33      341.12      8.26 o
   1   1   6      962.16      946.27     13.01 o
   2   1   6      118.05      122.11      9.42 o
   3   1   6       33.52       32.76      3.86 o
   4   1   6        0.31       -0.39      2.01 o
   5   1   6        2.25        3.73      3.61 o
  -5   2   6        0.74       -1.56      2.94 o
  -4   2   6       22.37       26.87      6.85 o
  -2   2   6      211.40      212.01     12.44 o
  -1   2   6     1260.76     1256.98     15.69 o
   0   2   6      281.02      249.66      7.42 o
   1   2   6     1261.13     1201.82     25.72 o
   2   2   6      211.37      210.00      8.25 o
   3   2   6      107.15      107.19      4.69 o
   4   2   6       22.39       23.81      4.15 o
   5   2   6        0.74        4.64      3.79 o
  -5   3   6       11.79       10.70      5.47 o
  -4   3   6       13.71       13.87      5.57 o
  -2   3   6        7.45        4.93      0.92 o
  -1   3   6       87.00       85.14      7.34 o
   0   3   6      192.49      184.33      9.57 o
   1   3   6       87.06       92.19      4.00 o
   2   3   6        7.48       10.18      1.69 o
   3   3   6       56.56       52.82      3.25 o
   4   3   6       13.73       17.87      3.16 o
  -5   4   6        9.83        8.68      5.09 o
  -4   4   6       68.78       81.63     11.67 o
  -2   4   6      101.33      100.89      4.66 o
  -1   4   6       64.85       59.63      6.54 o
   0   4   6     1613.21     1590.78     29.49 o
   1   4   6       64.84       61.34      3.07 o
   2   4   6      101.24      106.86      4.83 o
   3   4   6       27.13       26.58      2.51 o
   4   4   6       68.79       76.75      7.28 o
  -5   5   6        6.01        4.86      3.81 o
  -2   5   6       50.83       49.53      6.75 o
  -1   5   6      681.68      682.20     22.65 o
   0   5   6      759.32      742.19     21.94 o
   1   5   6      681.55      698.99     12.38 o
   2   5   6       50.82       52.94      3.34 o
   3   5   6       55.08       59.58      4.35 o
   4   5   6       50.56       61.48      6.58 o
   5   5   6        6.01       14.03      5.67 o
  -5   6   6       14.94       18.44      6.70 o
  -3   6   6      124.90      129.88     12.49 o
  -2   6   6      118.47      112.83     10.40 o
  -1   6   6      210.27      213.68     13.76 o
   0   6   6        0.49        1.10      1.90 o
   1   6   6      210.10      221.73      7.42 o
   2   6   6      118.44      123.01      4.69 o
   3   6   6      124.89      115.75      6.09 o
   4   6   6        7.94        8.29      5.32 o
   5   6   6       14.94       14.98      5.67 o
  -5   7   6        3.21        8.17      5.20 o
  -3   7   6       89.23       97.27     11.24 o
  -2   7   6       35.11       33.45      6.17 o
  -1   7   6       21.21       25.06      2.34 o
   0   7   6        1.37       -3.34      3.34 o
   1   7   6       21.18       18.43      3.24 o
   2   7   6       35.17       34.50      2.72 o
   3   7   6       89.25       93.33      5.88 o
   4   7   6        1.11        0.33      2.09 o
   5   7   6        3.20        5.73      4.43 o
  -5   8   6        1.61       -0.37      3.38 o
  -3   8   6       16.99       17.82      5.35 o
  -2   8   6      519.55      514.90     24.56 o
  -1   8   6       15.46       23.55      5.78 o
   0   8   6       22.44       24.92      3.96 o
   1   8   6       15.40        9.12      2.52 o
   2   8   6      519.56      540.27     12.38 o
   3   8   6       16.87       19.13      2.93 o
   4   8   6        1.00        0.53      1.62 o
   5   8   6        1.61        3.31      3.65 o
  -5   9   6        2.10        4.24      4.43 o
  -4   9   6        3.87        2.75      2.79 o
  -3   9   6       51.65       51.16      8.90 o
  -2   9   6       72.26       77.42     10.41 o
  -1   9   6      168.95      166.75     13.78 o
   0   9   6        0.23       -5.33      5.33 o
   1   9   6      168.97      171.34     13.15 o
   2   9   6       72.21       77.37      5.09 o
   3   9   6       51.62       47.16      4.40 o
   4   9   6        3.87        2.06      2.55 o
   5   9   6        2.10        2.95      3.78 o
  -4  10   6        0.64       -2.21      2.91 o
  -3  10   6        7.66        3.82      2.62 o
  -2  10   6       16.40       22.89      6.28 o
  -1  10   6      156.75      136.26     13.04 o
   0  10   6        4.14       -5.42      5.42 o
   1  10   6      156.68      155.63     13.33 o
   2  10   6       16.37       16.15      2.43 o
   3  10   6        7.63        4.02      1.78 o
   4  10   6        0.64        0.40      2.68 o
   5  10   6        1.50        2.93      3.66 o
  -4  11   6        3.75        2.30      2.75 o
  -3  11   6        3.08        0.66      2.92 o
  -2  11   6       48.45       50.86      8.89 o
  -1  11   6       25.32       17.58      3.69 o
   0  11   6      232.11      224.88     17.42 o
   1  11   6       25.37       29.00      5.91 o
   2  11   6       48.45       43.51      5.37 o
   3  11   6        3.06        4.14      2.38 o
   4  11   6        3.75        0.18      2.40 o
   5  11   6        0.03       -1.76      2.98 o
  -4  12   6        0.25       -0.27      2.59 o
  -3  12   6        0.34        1.48      2.80 o
  -2  12   6        3.06        5.05      3.56 o
  -1  12   6       33.64       25.23      5.63 o
   0  12   6        9.51        2.06      4.08 o
   1  12   6       33.71       34.53      7.07 o
   2  12   6        3.06        0.77      2.21 o
   3  12   6        0.34        3.48      1.88 o
   4  12   6        0.25       -0.16      2.54 o
  -4  13   6        1.38       -0.91      2.84 o
  -3  13   6        4.48        6.99      4.41 o
  -2  13   6        3.57        6.86      4.27 o
  -1  13   6       30.17       27.24      6.57 o
   0  13   6       24.53       14.34      4.56 o
   1  13   6       30.21       30.12      5.21 o
   2  13   6        3.57        0.00      2.68 o
   3  13   6        4.47        9.78      3.42 o
  -4  14   6        0.91        1.68      2.96 o
  -3  14   6        0.81        0.56      3.21 o
  -2  14   6        1.98        3.97      3.68 o
  -1  14   6       18.03       15.57      5.21 o
   0  14   6       11.38       15.38     11.54 o
   1  14   6       18.06       20.18      4.43 o
   2  14   6        1.99       -0.41      2.77 o
   3  14   6        0.81        7.38      3.34 o
  -3  15   6        2.22        4.00      4.03 o
  -2  15   6       10.38        8.70      5.33 o
  -1  15   6        2.96        4.79      7.69 o
   0  15   6       36.99       33.13      6.66 o
   1  15   6        2.95        1.19      4.52 o
   2  15   6       10.35        2.03      3.57 o
   3  15   6        2.23        5.94      3.20 o
  -3  16   6        3.92        6.00      4.76 o
  -2  16   6        2.30       11.24      4.48 o
  -1  16   6        3.26        2.05      9.50 o
   0  16   6        0.41        1.76      6.51 o
   1  16   6        3.24        0.93      2.57 o
   2  16   6        2.30       -0.31      3.38 o
   3  16   6        3.94        9.58      3.56 o
  -2  17   6        4.05        4.89      3.13 o
  -1  17   6        6.52        5.40      5.77 o
   0  17   6        0.21        0.82      5.07 o
   1  17   6        6.53        3.91      2.81 o
   2  17   6        4.06       11.59      6.16 o
   3  17   6        0.89        6.28      3.88 o
  -2  18   6        3.34        2.55      4.68 o
  -1  18   6        4.38        2.75      3.80 o
   0  18   6        6.03        0.73      2.91 o
   1  18   6        4.37       -2.36      3.20 o
   2  18   6        3.35       15.54      7.55 o
   0  19   6       25.45       27.87      6.29 o
   1  19   6        7.01        6.18      4.74 o
   1   0   7       93.70       99.85      4.72 o
   2   0   7      101.80       83.65     18.72 o
   3   0   7       18.33       16.29      3.05 o
   4   0   7        0.82       -0.65      2.62 o
   5   0   7        0.41        0.10      2.64 o
  -5   1   7        0.27        2.34      2.78 o
  -4   1   7        1.02        0.54      2.61 o
  -3   1   7        6.16        8.88      3.83 o
  -2   1   7      287.46      280.50      5.12 o
  -1   1   7      278.15      284.31      7.97 o
   0   1   7     1741.47     1706.56     20.02 o
   1   1   7      278.15      282.87      7.88 o
   2   1   7      287.23      292.12     15.28 o
   3   1   7        6.17        3.71      1.71 o
   4   1   7        1.02       -0.19      1.79 o
   5   1   7        0.27        1.49      2.75 o
  -5   2   7        2.39        0.45      3.22 o
  -4   2   7        3.59        4.06      3.89 o
  -2   2   7        7.42        7.37      1.61 o
  -1   2   7      141.03      162.04      6.43 o
   0   2   7      776.75      771.02     13.97 o
   1   2   7      141.01      153.53      9.96 o
   2   2   7        7.37        6.15      1.58 o
   3   2   7       14.75       11.98      1.51 o
   4   2   7        3.57        1.95      1.68 o
   5   2   7        2.39        4.62      3.75 o
  -5   3   7        1.62        2.19      3.45 o
  -4   3   7        2.87        4.18      3.98 o
   0   3   7       50.66       50.46     15.30 o
   1   3   7      496.75      526.61      9.69 o
   2   3   7      163.71      149.51      7.03 o
   3   3   7        2.79        4.43      1.34 o
   4   3   7        2.90        6.14      2.79 o
   5   3   7        1.62        7.88      4.70 o
  -5   4   7        5.96        6.57      4.92 o
  -2   4   7       13.53       12.19      2.12 o
  -1   4   7      640.14      615.70     21.60 o
   0   4   7       22.76       17.20      3.14 o
   1   4   7      641.02      632.72     21.10 o
   2   4   7       13.53       12.22      1.68 o
   3   4   7       29.40       27.05      2.54 o
   4   4   7       17.01       20.69      4.10 o
  -5   5   7        7.21        6.14      4.62 o
  -2   5   7       65.20       62.29      7.66 o
  -1   5   7       51.46       48.72      6.27 o
   0   5   7        8.89       17.08      3.48 o
   1   5   7       51.52       51.33      3.40 o
   2   5   7       65.19       62.33      4.94 o
   3   5   7       40.40       35.79      3.43 o
   4   5   7        1.54        8.96      3.43 o
  -5   6   7        1.89        5.42      4.99 o
  -2   6   7      275.05      254.17     16.26 o
  -1   6   7       39.12       40.69      6.17 o
   0   6   7       15.35       22.88      4.46 o
   1   6   7       39.13       43.95      3.32 o
   2   6   7      275.18      250.92      9.95 o
   3   6   7       24.48       25.25      3.14 o
   4   6   7        4.83        4.57      2.55 o
  -5   7   7        0.10        1.42      3.73 o
  -3   7   7        0.67        1.18      3.03 o
  -2   7   7       68.11       59.13      8.19 o
  -1   7   7       57.23       58.53      7.81 o
   0   7   7        7.56        8.78      3.39 o
   1   7   7       57.21       60.69      4.10 o
   2   7   7       68.19       65.17      3.72 o
   3   7   7        0.68       -0.04      1.50 o
   4   7   7       33.56       33.97      7.34 o
   5   7   7        0.10        6.42      4.64 o
  -5   8   7        0.79        4.14      3.78 o
  -3   8   7       20.35       24.55      6.46 o
  -2   8   7       63.55       67.66      9.38 o
  -1   8   7       92.82       90.01     10.10 o
   0   8   7        0.21        4.39      3.66 o
   1   8   7       92.81       93.60      5.39 o
   2   8   7       63.60       77.91      4.44 o
   3   8   7       20.38       20.56      3.06 o
   4   8   7        0.30        1.95      2.11 o
   5   8   7        0.79        6.80      4.66 o
  -3   9   7       62.15       56.88      9.33 o
  -2   9   7       88.72       83.11     10.66 o
  -1   9   7        9.11       13.12      4.91 o
   0   9   7       67.07       55.60      7.59 o
   1   9   7        9.09        6.40      2.49 o
   2   9   7       88.74       98.40      5.09 o
   3   9   7       62.07       51.82      4.64 o
   4   9   7        7.07        6.09      2.90 o
   5   9   7        1.08        3.95      3.63 o
  -4  10   7        7.26        5.93      3.92 o
  -3  10   7        3.65        2.23      3.47 o
  -2  10   7       57.85       47.85      8.48 o
  -1  10   7       44.09       48.92      8.37 o
   0  10   7       90.56       98.27     10.77 o
   1  10   7       44.15       40.26      6.47 o
   2  10   7       57.78       57.00      4.58 o
   3  10   7        3.64        3.33      2.34 o
   4  10   7        7.26        7.30      2.59 o
   5  10   7        0.16        4.37      3.89 o
  -4  11   7        3.40        4.99      3.92 o
  -3  11   7       13.40       12.04      4.82 o
  -2  11   7        0.81        1.48      2.76 o
  -1  11   7       49.71       53.41      8.72 o
   0  11   7        3.88       -6.02      6.02 o
   1  11   7       49.73       46.23      7.42 o
   2  11   7        0.80        1.70      1.67 o
   3  11   7       13.41       14.78      2.69 o
   4  11   7        3.41        0.40      2.24 o
   5  11   7        1.27        2.48      3.22 o
  -4  12   7        5.60        1.57      2.91 o
  -3  12   7        0.57       -1.54      3.16 o
  -2  12   7       10.83       11.59      5.10 o
  -1  12   7       32.63       30.34      7.06 o
   0  12   7        1.74       -5.69      5.69 o
   1  12   7       32.56       32.85      9.01 o
   2  12   7       10.85        7.22      3.65 o
   3  12   7        0.58        1.93      2.96 o
  -4  13   7        6.35        1.20      2.65 o
  -3  13   7        3.78        4.35      3.31 o
  -2  13   7        1.63        5.62      4.43 o
  -1  13   7        2.15        1.08      3.61 o
   1  13   7        2.15        3.86      6.09 o
   2  13   7        1.63       -1.38      2.79 o
   3  13   7        3.78        9.13      4.57 o
  -4  14   7        1.78       -1.85      3.83 o
  -3  14   7        5.48        5.46      4.35 o
  -2  14   7       12.90       17.23      6.61 o
  -1  14   7       12.60       15.18      5.78 o
   0  14   7        0.04       -4.83      4.83 o
   1  14   7       12.64        9.52      5.50 o
   2  14   7       12.87        5.60      3.78 o
   3  14   7        5.47       12.77      3.85 o
  -3  15   7        1.90        1.61      2.89 o
  -2  15   7        5.59       10.72      5.65 o
  -1  15   7        1.73        1.33      3.59 o
   0  15   7        4.34        6.06     12.01 o
   1  15   7        1.73       -2.32      4.87 o
   2  15   7        5.60        3.32      3.25 o
   3  15   7        1.90        7.45      3.35 o
  -3  16   7        0.55        0.31      3.12 o
  -2  16   7        1.22        4.18      4.61 o
  -1  16   7        5.10        7.63      3.55 o
   0  16   7        3.45        0.71      4.28 o
   1  16   7        5.08        1.74      5.48 o
   2  16   7        1.22       -5.75      5.75 o
   3  16   7        0.55        6.85      3.24 o
  -2  17   7        0.06        5.98      4.97 o
  -1  17   7        9.12       15.01      4.71 o
   0  17   7        3.57        2.87     10.53 o
   1  17   7        9.11        5.47      5.30 o
   2  17   7        0.06       -1.87      4.31 o
   3  17   7        1.44        9.48      6.12 o
  -2  18   7        1.45       10.49      6.80 o
  -1  18   7        0.91       11.03      4.61 o
   0  18   7        0.10       -0.24      2.96 o
   1  18   7        0.91       -3.19      3.19 o
   0  19   7       21.03       22.89      8.02 o
   1  19   7        3.89       -0.48      3.00 o
   0   0   8      840.67      796.24     20.89 o
   1   0   8       87.84       75.12      4.47 o
   2   0   8        0.26        0.13      1.23 o
   3   0   8        9.07       13.79      4.19 o
   4   0   8        0.85       -0.82      2.43 o
   5   0   8        0.23        2.74      3.32 o
  -5   1   8        3.00        0.65      2.62 o
  -4   1   8        1.00        3.02      3.34 o
  -3   1   8       20.22       23.76      5.68 o
  -2   1   8       36.08       33.89      2.10 o
  -1   1   8      388.89      388.55      9.99 o
   0   1   8      862.35      892.29     15.50 o
   1   1   8      389.32      386.95     10.03 o
   2   1   8       35.99       38.56      6.08 o
   3   1   8       20.27       22.89      3.57 o
   4   1   8        1.00       -0.82      1.99 o
   5   1   8        3.00        3.70      3.00 o
  -5   2   8        1.10        3.66      3.81 o
  -4   2   8        1.44        4.60      3.66 o
  -2   2   8       31.97       35.30      2.20 o
  -1   2   8      360.49      374.86     10.23 o
   0   2   8        4.05        5.91      1.73 o
   1   2   8      360.66      371.61     15.86 o
   2   2   8       31.94       30.17      5.16 o
   3   2   8        9.46        8.11      2.21 o
   4   2   8        1.42       -1.24      1.78 o
   5   2   8        1.09        3.19      3.12 o
  -5   3   8        2.06        4.37      4.41 o
  -4   3   8        0.99        4.41      4.31 o
  -2   3   8       47.37       41.76      2.48 o
  -1   3   8       43.74       45.66      3.99 o
   0   3   8      931.42     1053.46     25.23 o
   1   3   8       43.58       39.72      5.48 o
   2   3   8       47.50       47.63      4.17 o
   3   3   8       18.88       17.07      2.20 o
   4   3   8        1.01        2.38      1.69 o
   5   3   8        2.06        5.76      4.11 o
  -5   4   8        4.69       10.09      5.72 o
   0   4   8      167.35      159.71     10.56 o
   1   4   8       59.40       68.85      3.35 o
   2   4   8      173.77      177.55     10.01 o
   3   4   8        2.78        1.75      1.39 o
   4   4   8        5.66        7.55      3.38 o
  -5   5   8       10.14       14.17      6.18 o
  -1   5   8      114.93      104.50      9.73 o
   0   5   8       24.75       25.39      4.46 o
   1   5   8      115.08      111.38      6.31 o
   2   5   8      101.58       91.26      6.08 o
   3   5   8       18.95       15.55      2.68 o
   4   5   8       29.31       26.11      6.44 o
  -5   6   8        5.34        8.29      5.11 o
  -2   6   8       40.08       39.78      6.45 o
  -1   6   8      132.66      125.90     11.03 o
   0   6   8        3.85        2.51      2.42 o
   1   6   8      132.65      133.45      7.36 o
   2   6   8       39.92       40.95      4.45 o
   3   6   8      104.82      103.47      5.89 o
   4   6   8       14.70       20.79      5.85 o
  -5   7   8        8.92       10.79      5.56 o
  -2   7   8       14.72        9.95      3.01 o
  -1   7   8      107.93      109.73     10.73 o
   0   7   8      143.58      145.74     11.54 o
   1   7   8      108.12      109.45      5.33 o
   2   7   8       14.71       11.32      1.93 o
   3   7   8       70.10       68.43      5.09 o
   4   7   8       12.34       13.44      4.70 o
  -5   8   8        0.60        4.32      4.18 o
  -3   8   8       44.21       49.72      8.61 o
  -2   8   8      165.60      154.84     14.05 o
  -1   8   8       86.01       87.60     10.06 o
   0   8   8       45.82       52.40      7.51 o
   1   8   8       85.91       91.96      5.18 o
   2   8   8      165.65      164.50      6.18 o
   3   8   8       44.14       47.16      4.37 o
   4   8   8       18.48       17.05      4.97 o
  -3   9   8       60.31       66.97     10.38 o
  -2   9   8       84.45       74.35     10.31 o
  -1   9   8       56.71       58.96      8.79 o
   0   9   8       37.53       32.36      6.48 o
   1   9   8       56.61       60.36      4.42 o
   2   9   8       84.61       87.74      4.83 o
   3   9   8       60.39       57.79      5.59 o
   4   9   8        3.98        4.76      2.43 o
   5   9   8        0.64        5.24      4.78 o
  -3  10   8       12.38       11.16      4.89 o
  -2  10   8        7.25        8.49      4.37 o
  -1  10   8       27.66       22.32      6.12 o
   0  10   8       22.96       25.07      6.02 o
   1  10   8       27.64       23.50      2.99 o
   2  10   8        7.22        8.02      1.99 o
   3  10   8       12.36       10.58      2.35 o
   4  10   8        1.29        0.09      2.18 o
   5  10   8        0.14        4.29      3.92 o
  -3  11   8        4.72        2.72      3.56 o
  -2  11   8       55.68       57.07      9.98 o
  -1  11   8        8.64        6.98      3.46 o
   0  11   8        0.05       -3.31      4.08 o
   1  11   8        8.61       10.38      4.03 o
   2  11   8       55.78       66.20      6.83 o
   3  11   8        4.72        1.68      1.80 o
   4  11   8        5.65        1.87      2.76 o
  -4  12   8        0.67        3.39      3.26 o
  -3  12   8        2.98        0.03      3.34 o
  -2  12   8        3.83        5.21      3.97 o
  -1  12   8       10.21       10.62      4.85 o
   0  12   8        0.05        1.73      2.99 o
   1  12   8       10.19       10.80      4.50 o
   2  12   8        3.84        7.34      3.03 o
   3  12   8        2.98        2.18      2.24 o
  -4  13   8        0.19       -0.15      2.75 o
  -3  13   8        4.06        4.91      4.29 o
  -2  13   8        6.19       11.94      5.51 o
  -1  13   8        6.35       11.66      5.73 o
   0  13   8        9.68       17.25      5.72 o
   1  13   8        6.36       10.22      8.18 o
   2  13   8        6.21        8.93      5.05 o
   3  13   8        4.06        6.74      3.51 o
  -3  14   8        0.33        3.90      3.78 o
  -2  14   8        3.80        3.03      3.69 o
  -1  14   8        1.31        2.83      4.52 o
   0  14   8        8.02       12.52      4.80 o
   1  14   8        1.31        2.08      6.99 o
   2  14   8        3.78        1.96      3.34 o
   3  14   8        0.33        8.89      3.56 o
  -3  15   8        0.41       -4.44      4.44 o
  -2  15   8        0.35        2.73      3.29 o
  -1  15   8        8.87       17.89      6.57 o
   0  15   8        2.34        9.04      3.75 o
   1  15   8        8.86       10.30      5.88 o
   2  15   8        0.35        3.92      3.92 o
   3  15   8        0.41        4.64      3.22 o
  -2  16   8       11.13       13.52      5.82 o
  -1  16   8        5.49       13.17      6.36 o
   0  16   8        2.44       12.45      4.09 o
   1  16   8        5.47       11.91      4.14 o
   2  16   8       11.14        8.05      4.15 o
   3  16   8        3.39        7.21      3.38 o
  -2  17   8        7.16       10.19      4.38 o
  -1  17   8       13.33       27.49      6.26 o
   0  17   8        5.04       14.08      4.73 o
   1  17   8       13.32       15.64      5.11 o
   2  17   8        7.16        0.86      4.35 o
  -1  18   8        0.72        6.04      3.76 o
   0  18   8       14.81       28.35      6.37 o
   1  18   8        0.73        4.39      3.87 o
   0  19   8        0.11        5.71      4.99 o
   1  19   8        8.02       15.22      6.71 o
   1   0   9      126.01      124.98      6.21 o
   2   0   9        0.11       -0.21      0.76 o
   3   0   9       40.67       42.54      6.78 o
   4   0   9        0.02        1.92      2.43 o
   5   0   9        0.29        0.19      2.51 o
  -5   1   9        2.22       -0.37      2.70 o
  -4   1   9        0.98        1.16      2.87 o
  -3   1   9       17.73       21.82      5.37 o
  -2   1   9       76.22       82.19      4.62 o
  -1   1   9      126.40      150.94      6.99 o
   0   1   9      144.29      140.32      6.74 o
   1   1   9      126.37      143.12      9.71 o
   2   1   9       76.26       83.15      8.95 o
   3   1   9       17.66       21.47      3.70 o
   4   1   9        0.97        1.75      2.99 o
   5   1   9        2.22       -0.44      2.76 o
  -5   2   9        0.25        0.97      2.95 o
  -4   2   9        1.13        2.03      3.55 o
  -2   2   9       42.67       40.94      3.43 o
  -1   2   9       53.67       48.34      4.03 o
   0   2   9        1.13        4.32      3.11 o
   1   2   9       53.82       46.87      3.92 o
   2   2   9       42.62       42.02      6.40 o
   3   2   9       55.68       56.83      5.48 o
   4   2   9        1.13        1.31      2.02 o
   5   2   9        0.25        2.08      2.65 o
  -5   3   9        0.18        4.73      4.12 o
  -2   3   9       10.71       15.30      2.97 o
  -1   3   9       21.77       17.82      2.73 o
   0   3   9      710.99      760.33     22.69 o
   1   3   9       21.63       15.86      3.65 o
   2   3   9       10.76       13.29      2.33 o
   3   3   9        0.79        0.22      2.37 o
   4   3   9        0.50       -0.91      1.93 o
   5   3   9        0.18        2.26      3.25 o
  -5   4   9        1.84        3.23      4.48 o
   0   4   9       56.81       49.70      6.23 o
   1   4   9       26.18       26.12      2.09 o
   2   4   9       80.38       80.24      5.24 o
   3   4   9       56.85       55.72      4.06 o
   4   4   9        3.67        5.00      2.52 o
  -5   5   9        3.79        7.06      4.80 o
   0   5   9        6.63        4.65      1.77 o
   1   5   9       66.85       69.12      7.96 o
   2   5   9       19.92       16.88      4.00 o
   3   5   9        6.92        6.09      2.04 o
   4   5   9        0.71        2.75      2.98 o
  -5   6   9        1.06        9.13      5.33 o
  -1   6   9      164.95      145.47     12.17 o
   0   6   9       69.50       70.56      7.86 o
   1   6   9      164.96      157.67      8.24 o
   2   6   9       47.46       39.20      6.55 o
   3   6   9       21.59       20.45      4.78 o
   4   6   9       28.99       32.18      7.35 o
  -5   7   9        4.21        5.88      4.73 o
  -2   7   9       57.77       46.26      7.27 o
  -1   7   9      102.86       93.94      9.99 o
   0   7   9        5.91        7.31      2.85 o
   1   7   9      102.93      104.41      7.15 o
   2   7   9       57.81       49.58      4.69 o
   3   7   9       61.79       62.67      4.99 o
   4   7   9       12.24       15.82      5.45 o
  -2   8   9        8.53        3.96      2.54 o
  -1   8   9      101.18       86.45     10.21 o
   0   8   9      191.12      197.12     14.45 o
   1   8   9      101.04       92.51      9.50 o
   2   8   9        8.56        6.72      1.56 o
   3   8   9        9.31       10.51      2.39 o
   4   8   9       12.84       10.93      4.87 o
  -3   9   9       26.89       24.75      6.72 o
  -2   9   9       68.35       62.83      9.57 o
  -1   9   9       40.54       42.23      7.43 o
   0   9   9       48.48       56.58      8.24 o
   1   9   9       40.61       42.96      3.55 o
   2   9   9       68.35       70.45      4.85 o
   3   9   9       26.87       25.00      3.41 o
   4   9   9        2.44        4.21      2.54 o
  -3  10   9       13.93       15.74      5.56 o
  -2  10   9       14.49       12.91      5.06 o
  -1  10   9      104.65      104.67     12.32 o
   0  10   9       11.95       10.24      4.03 o
   1  10   9      104.64      109.98     11.86 o
   2  10   9       14.45       17.43      3.08 o
   3  10   9       13.95       11.51      2.58 o
   4  10   9        1.88        1.30      6.62 o
  -3  11   9        4.78        5.61      4.26 o
  -2  11   9        0.51       -0.84      3.04 o
  -1  11   9       10.92        5.58      3.48 o
   0  11   9       37.96       31.61      6.77 o
   1  11   9       10.97       10.46      4.31 o
   2  11   9        0.50        4.67      3.63 o
   3  11   9        4.79        1.56      1.95 o
   4  11   9        3.40        0.02      2.19 o
  -3  12   9       11.33        7.01      4.19 o
  -2  12   9        9.39        3.96      3.25 o
  -1  12   9        3.92        4.89      3.87 o
   0  12   9        4.97        5.95      3.99 o
   1  12   9        3.88        6.69      3.85 o
   2  12   9        9.44       13.46      4.03 o
   3  12   9       11.32        4.56      7.94 o
   4  12   9        0.61        0.04      2.41 o
  -4  13   9        3.18       -2.39      3.40 o
  -3  13   9        0.65        0.09      3.13 o
  -2  13   9       13.40       14.41      6.01 o
  -1  13   9        7.98        7.70      4.69 o
   0  13   9       11.72       20.39      6.67 o
   1  13   9        7.97       10.87      4.90 o
   2  13   9       13.37       18.72      6.92 o
   3  13   9        0.65       -1.63      4.37 o
  -3  14   9        3.10       -0.11      3.27 o
  -2  14   9        1.93        5.46      4.41 o
  -1  14   9        1.14        4.65      4.24 o
   0  14   9        0.88        4.93      4.36 o
   1  14   9        1.14        9.94      4.38 o
   2  14   9        1.92        5.06      5.02 o
   3  14   9        3.10        2.26      4.97 o
  -3  15   9        2.55        0.18      2.96 o
  -2  15   9        3.31        3.54      4.02 o
  -1  15   9        7.51       12.53      6.13 o
   0  15   9       15.71       25.67      7.65 o
   1  15   9        7.49       12.90      4.26 o
   2  15   9        3.32        2.99      3.73 o
   3  15   9        2.55        9.03      3.62 o
  -2  16   9        0.99        5.34      4.59 o
  -1  16   9        6.56        8.21      5.56 o
   0  16   9        4.72       16.53      5.26 o
   1  16   9        6.57        9.41      3.82 o
   2  16   9        0.99       -5.18      5.28 o
   3  16   9        1.20        5.22      4.44 o
  -1  17   9        1.59        4.24      8.85 o
   0  17   9       18.63       25.07      5.92 o
   1  17   9        1.59        4.16      3.18 o
   2  17   9        0.48       -1.08      3.91 o
  -1  18   9        2.99        8.20      4.05 o
   0  18   9        0.26        7.73      4.06 o
   1  18   9        2.99        4.27      4.24 o
   1  19   9        0.72        3.65      4.24 o
   0   0  10      191.04      209.88     12.16 o
   1   0  10       30.80       29.14      3.13 o
   2   0  10        0.04        0.88      0.94 o
   3   0  10        2.30        4.91      3.33 o
   4   0  10       40.31       48.09      6.15 o
   5   0  10        0.38       -0.38      2.47 o
  -5   1  10        0.18        2.60      3.30 o
  -4   1  10       12.96       19.27      6.34 o
  -3   1  10       29.40       31.31      6.68 o
  -2   1  10       14.82       12.12      2.04 o
  -1   1  10       25.76       29.49      3.28 o
   0   1  10        3.15        5.26      1.67 o
   1   1  10       25.82       29.92      3.38 o
   2   1  10       14.80       11.50      3.99 o
   3   1  10       29.33       35.40      5.29 o
   4   1  10       12.96       14.27      3.58 o
   5   1  10        0.18        1.70      3.41 o
  -5   2  10        1.70        2.22      2.98 o
  -4   2  10       12.86       19.94      6.15 o
  -3   2  10       23.61       29.20      6.45 o
  -2   2  10       88.78       83.29      6.67 o
  -1   2  10      409.11      408.47     11.79 o
   0   2  10      449.15      480.78     13.03 o
   1   2  10      409.35      404.81     11.81 o
   2   2  10       88.99       86.27      9.61 o
   3   2  10       23.64       25.14      3.92 o
   4   2  10       12.86       13.03      3.37 o
   5   2  10        1.70        2.77      3.06 o
  -5   3  10        0.32        1.60      3.55 o
  -2   3  10       15.22       16.14      3.27 o
  -1   3  10       36.61       34.24      3.77 o
   0   3  10       55.58       53.25      4.60 o
   1   3  10       36.64       29.69      5.16 o
   2   3  10       15.23       14.87      2.63 o
   3   3  10       29.51       29.48      4.07 o
   4   3  10        1.43        0.75      1.58 o
   5   3  10        0.32        3.14      3.34 o
  -5   4  10        0.82       -1.71      2.90 o
  -2   4  10      162.94      173.99     10.23 o
  -1   4  10      108.37      123.96      9.41 o
   0   4  10      147.29       84.03     38.79 o
   1   4  10      108.42       98.37      4.12 o
   2   4  10      163.12      160.93      7.53 o
   3   4  10        2.72        2.00      1.65 o
   4   4  10        1.65        2.14      2.08 o
  -5   5  10        0.75        3.87      3.86 o
   1   5  10      181.34      172.29     12.75 o
   2   5  10       35.18       27.75      3.03 o
   3   5  10       66.61       74.57      6.26 o
   4   5  10        8.03        8.76      4.30 o
  -5   6  10       10.46       14.31      6.49 o
   0   6  10       12.38       11.52      3.55 o
   1   6  10       71.06       76.40      9.09 o
   2   6  10        4.90       -2.61      3.34 o
   3   6  10       65.50       61.88      5.94 o
   4   6  10        1.68        3.38      3.05 o
  -1   7  10       15.91       12.47      3.65 o
   0   7  10       28.16       25.76      4.95 o
   1   7  10       15.86       14.13      5.36 o
   2   7  10       35.92       34.72      6.69 o
   3   7  10        4.31        6.01      3.06 o
   4   7  10       25.43       21.50      6.25 o
  -2   8  10       51.06       44.63      7.68 o
  -1   8  10       76.25       69.11      9.41 o
   0   8  10      473.88      486.14     23.41 o
   1   8  10       76.27       83.86      6.94 o
   2   8  10       50.94       46.89      7.83 o
   3   8  10       10.82        6.73      2.66 o
   4   8  10        4.48        1.21      2.62 o
  -2   9  10       14.99       14.19      4.64 o
  -1   9  10      106.63      112.55     12.24 o
   0   9  10       21.64       17.21      4.96 o
   1   9  10      106.67      108.52     11.10 o
   2   9  10       14.97       13.31      2.98 o
   3   9  10        1.66       -0.05      1.50 o
   4   9  10        2.23        1.81      2.42 o
  -3  10  10        1.53       -1.07      3.07 o
  -2  10  10        8.29        8.40      4.14 o
  -1  10  10       38.76       36.87      7.41 o
   0  10  10      130.86      140.95     13.74 o
   1  10  10       38.79       44.45      7.52 o
   2  10  10        8.32        9.35      4.82 o
   3  10  10        1.53       -1.46      2.31 o
   4  10  10        1.33        1.43      2.72 o
  -3  11  10        1.81       -0.16      2.74 o
  -2  11  10        3.89        1.38      3.00 o
  -1  11  10       10.26       11.49      5.06 o
   0  11  10       44.85       45.09      8.57 o
   1  11  10       10.27       10.94      4.35 o
   2  11  10        3.89        7.44      4.49 o
   3  11  10        1.81        2.05      2.09 o
   4  11  10        0.92        2.91      3.39 o
  -3  12  10        0.46       -3.21      3.55 o
  -2  12  10        8.56        6.58      4.04 o
  -1  12  10        3.77        0.12      2.97 o
   0  12  10        0.61       -0.39      2.81 o
   1  12  10        3.77        3.19      3.33 o
   2  12  10        8.57       13.47      5.45 o
   3  12  10        0.46       -2.72      3.71 o
   4  12  10        1.61       -4.23      4.23 o
  -3  13  10        1.90        3.83      3.88 o
  -2  13  10       10.98        9.19      4.91 o
  -1  13  10        3.89        2.61      3.28 o
   0  13  10        2.35        5.14      4.29 o
   1  13  10        3.88        4.51      3.47 o
   2  13  10       10.97       14.97      4.36 o
   3  13  10        1.90       -2.08      2.35 o
  -3  14  10        1.80        1.67      3.52 o
  -2  14  10        2.64        2.90      3.76 o
  -1  14  10       17.39       19.39      6.62 o
   0  14  10        1.59        2.94      3.66 o
   1  14  10       17.40       22.95      5.25 o
   2  14  10        2.64        3.37      4.35 o
   3  14  10        1.81       -2.29      4.81 o
  -3  15  10        2.37        2.57      3.53 o
  -2  15  10        8.80        8.81      5.10 o
  -1  15  10       15.77       21.96      7.64 o
   0  15  10        0.35        2.86      3.56 o
   1  15  10       15.76       23.33      5.44 o
   2  15  10        8.82       14.60      4.39 o
   3  15  10        2.37       -0.83      2.25 o
  -2  16  10        0.77       -0.72      3.15 o
  -1  16  10        3.88        8.36      5.27 o
   0  16  10       10.33        8.55      5.49 o
   1  16  10        3.90        7.35      6.00 o
   2  16  10        0.77        1.44      5.21 o
   3  16  10        0.05        8.50      5.57 o
  -1  17  10        2.40        4.65      4.47 o
   0  17  10        0.90        4.31      7.18 o
   1  17  10        2.41        6.15      3.50 o
   2  17  10        0.20       -1.38      3.55 o
   0  18  10        0.88        1.07      3.31 o
   1  18  10        2.22        0.91      3.36 o
   1   0  11       15.62       26.83      7.40 o
   2   0  11       44.30       45.12      3.81 o
   3   0  11      116.07      115.12     11.90 o
   4   0  11        1.16        7.00      3.20 o
   5   0  11        7.46        9.62      4.88 o
  -5   1  11        0.13        1.23      3.66 o
  -4   1  11        3.28        4.68      3.63 o
  -3   1  11        1.45        5.00      3.69 o
  -2   1  11        8.71       10.92      2.03 o
  -1   1  11       36.15       32.94      3.65 o
   0   1  11       53.24       55.24      4.79 o
   1   1  11       36.13       33.47      3.68 o
   2   1  11        8.72       12.92      3.91 o
   3   1  11        1.45        4.92      2.56 o
   4   1  11        3.28        5.59      2.70 o
   5   1  11        0.13       -1.30      3.44 o
  -5   2  11        0.98        1.40      3.28 o
  -4   2  11       10.44       15.99      5.89 o
  -3   2  11       11.16       18.91      5.88 o
  -2   2  11      155.16      169.02      7.78 o
  -1   2  11       65.94       67.30      5.16 o
   0   2  11      144.97      130.06      7.14 o
   1   2  11       66.06       68.15      5.47 o
   2   2  11      155.23      166.47     13.59 o
   3   2  11       11.17       11.50      2.99 o
   4   2  11       10.43        8.63      2.90 o
   5   2  11        0.98        2.22      3.03 o
  -5   3  11        0.14       -1.08      2.81 o
  -2   3  11       52.69       53.78      7.78 o
  -1   3  11      105.63      111.86      6.85 o
   0   3  11        0.19        1.99      1.75 o
   1   3  11      105.59      106.92     10.08 o
   2   3  11       52.60       55.79      8.01 o
   3   3  11       22.67       21.39      3.57 o
   4   3  11        3.86        3.76      2.42 o
  -5   4  11        2.43        5.24      5.02 o
  -2   4  11       15.08       13.51      3.23 o
  -1   4  11      409.45      436.98     18.00 o
   0   4  11        0.76       -0.10      0.72 o
   1   4  11      409.88      356.76     32.12 o
   2   4  11       15.16       15.05      2.56 o
   3   4  11       39.52       39.50      4.69 o
   4   4  11        2.58        3.74      2.24 o
  -5   5  11        0.79        3.65      4.55 o
  -2   5  11        7.15        9.98      3.40 o
  -1   5  11       20.72       26.34      5.17 o
   0   5  11        0.97        0.38      2.03 o
   1   5  11       20.77       16.03      4.45 o
   2   5  11        7.11        7.13      1.77 o
   3   5  11       25.27       20.98      5.81 o
   4   5  11        7.32        5.88      4.36 o
  -5   6  11        2.08        4.72      4.80 o
   0   6  11      103.31      105.85     10.46 o
   1   6  11       38.16       30.23      6.13 o
   2   6  11       88.36       87.04     10.23 o
   3   6  11        8.42        8.69      4.43 o
   4   6  11        7.42        8.58      4.34 o
   0   7  11      167.84      176.72     12.29 o
   1   7  11        3.23        3.93      3.46 o
   2   7  11       21.48       15.95      4.53 o
   3   7  11        3.06        2.89      3.03 o
   4   7  11        1.94        2.90      3.76 o
  -1   8  11      123.95      121.52     12.59 o
   0   8  11      123.60      136.54     13.00 o
   1   8  11      124.16      132.64      8.89 o
   2   8  11        6.34        2.06      2.85 o
   3   8  11        3.93        3.62      2.15 o
   4   8  11        2.23       -0.06      2.59 o
  -2   9  11        8.59        5.96      3.65 o
  -1   9  11      195.27      190.88     16.41 o
   0   9  11      303.11      327.40     20.89 o
   1   9  11      195.38      218.27     11.85 o
   2   9  11        8.60        8.05      4.11 o
   3   9  11        0.26       -0.70      1.91 o
   4   9  11        0.19       -2.90      3.96 o
  -2  10  11       29.39       26.15      6.77 o
  -1  10  11      103.17      107.56     12.87 o
   1  10  11      103.01      117.59      9.21 o
   2  10  11       29.40       26.42      6.76 o
   3  10  11        2.14        0.09      2.28 o
   4  10  11        0.09        3.28      3.37 o
  -2  11  11       11.74       13.07      5.30 o
  -1  11  11       16.61       12.80      4.97 o
   0  11  11        2.11        1.39      2.60 o
   1  11  11       16.63       20.92      6.24 o
   2  11  11       11.74       22.46      8.94 o
   3  11  11        0.97        3.36      3.23 o
   4  11  11        0.04       -2.33      2.73 o
  -3  12  11        3.14       -1.13      3.69 o
  -2  12  11        6.47        7.03      4.03 o
  -1  12  11       16.64       20.80      6.59 o
   0  12  11        0.02       -0.87      2.39 o
   1  12  11       16.56       18.25      5.83 o
   2  12  11        6.42       11.08      4.54 o
   3  12  11        3.15        1.36      2.87 o
   4  12  11        0.01       -1.14      2.89 o
  -3  13  11        2.78        2.07      2.96 o
  -2  13  11        8.31        4.97      3.78 o
  -1  13  11        8.78        8.06      4.53 o
   0  13  11        1.18        1.74      2.94 o
   1  13  11        8.80        9.43      4.41 o
   2  13  11        8.29       12.45      4.25 o
   3  13  11        2.78       -1.31      3.29 o
   4  13  11        0.08        1.17      2.84 o
  -3  14  11        0.24       -1.88      3.69 o
  -2  14  11        2.30       -0.84      3.12 o
  -1  14  11        4.69        7.36      5.02 o
   0  14  11       31.76       39.26      9.00 o
   1  14  11        4.72        9.06      4.89 o
   2  14  11        2.30        9.94      4.24 o
   3  14  11        0.24        0.42      3.59 o
  -2  15  11        2.27       -3.13      4.62 o
  -1  15  11       16.19       21.82      7.44 o
   0  15  11        0.04        2.45      3.15 o
   1  15  11       16.21       26.60      5.85 o
   2  15  11        2.27        2.19      5.19 o
   3  15  11        1.32       -3.08      7.55 o
  -2  16  11        2.38        1.03      3.31 o
  -1  16  11        1.41       -0.05      2.79 o
   0  16  11       13.76       20.39      7.11 o
   1  16  11        1.41        3.17      2.58 o
   2  16  11        2.39        1.14      2.62 o
  -1  17  11        0.41        1.26      3.27 o
   0  17  11        0.23        2.79      4.65 o
   1  17  11        0.40        1.74      4.57 o
   0  18  11        0.46       -1.81      3.99 o
   0   0  12       91.12       91.83      8.82 o
   1   0  12       19.78       22.22      2.99 o
   2   0  12        1.66        0.47      1.46 o
   3   0  12        0.84       -3.73      3.74 o
   4   0  12       25.17       25.49      4.95 o
   5   0  12        0.03       -2.40      3.32 o
  -5   1  12        2.80        4.62      4.53 o
  -4   1  12        2.05        5.57      4.24 o
  -3   1  12       41.68       41.03      8.05 o
  -2   1  12        6.76        3.84      1.50 o
  -1   1  12       59.68       56.87      4.91 o
   0   1  12       51.03       52.63      4.77 o
   1   1  12       59.57       49.81      4.62 o
   2   1  12        6.75        0.90      3.24 o
   3   1  12       41.69       42.06      7.96 o
   4   1  12        2.05        2.61      2.41 o
   5   1  12        2.80        0.02      2.50 o
  -5   2  12        0.38       -0.64      2.90 o
  -3   2  12       22.15       29.63      7.14 o
  -2   2  12       41.45       42.23      5.67 o
  -1   2  12       71.78       75.35      5.79 o
   0   2  12      249.55      249.09     10.35 o
   1   2  12       71.88       75.86      5.81 o
   2   2  12       41.49       38.65      7.36 o
   3   2  12       22.14       20.76      3.61 o
   4   2  12        0.45        2.16      2.09 o
  -5   3  12        0.08       -1.74      4.00 o
  -2   3  12      145.76      150.19      7.84 o
  -1   3  12       37.09       35.98      4.15 o
   0   3  12       13.11       17.39      3.10 o
   1   3  12       37.15       35.26      6.36 o
   2   3  12      145.82      153.96      8.06 o
   3   3  12        1.33        1.71      1.93 o
   4   3  12        1.79        1.56      2.12 o
  -5   4  12        0.65        1.23      3.36 o
  -2   4  12      189.57      207.87     12.00 o
  -1   4  12        1.50        1.66      1.74 o
   0   4  12       45.46       35.28      5.76 o
   1   4  12        1.49        1.16      0.81 o
   2   4  12      189.75      198.49      8.57 o
   3   4  12        6.45        5.52      3.30 o
   4   4  12        0.27       -0.29      2.56 o
  -5   5  12        3.37       12.99      6.74 o
  -2   5  12       44.46       50.09      6.25 o
  -1   5  12        6.57        3.29      1.92 o
   0   5  12       14.37       12.70      3.69 o
   1   5  12        6.62        2.81      2.80 o
   2   5  12       44.54       47.46      7.80 o
   3   5  12       28.51       23.88      6.44 o
   4   5  12        1.72        1.19      3.04 o
  -2   6  12       69.77       76.49      8.44 o
  -1   6  12        6.90       11.11      3.79 o
   0   6  12        6.57        8.57      4.24 o
   1   6  12        6.87        6.84      3.45 o
   2   6  12       69.74       63.87      9.13 o
   3   6  12       19.33       17.31      5.55 o
   4   6  12        0.56        2.67      3.30 o
   0   7  12      174.95      210.75     15.79 o
   1   7  12       30.94       28.91      6.13 o
   2   7  12        2.92       -0.20      3.47 o
   3   7  12        5.68        2.51      2.92 o
   4   7  12        5.93        4.51      4.01 o
   0   8  12        4.16       10.69      6.01 o
   1   8  12       55.23       54.19      8.84 o
   2   8  12        2.93        2.08      2.55 o
   3   8  12        4.78        2.68      2.93 o
   4   8  12        0.36        1.20      3.20 o
  -1   9  12       11.93       14.47      4.76 o
   0   9  12      170.55      186.67     15.96 o
   1   9  12       11.91       19.62      5.85 o
   2   9  12       14.61       14.43      5.18 o
   3   9  12        3.75        2.59      2.87 o
   4   9  12        1.64        0.23      2.57 o
  -2  10  12       19.01       20.78      6.29 o
  -1  10  12       33.13       34.68      7.69 o
   0  10  12       34.89       31.89      7.30 o
   1  10  12       33.09       41.72      6.41 o
   2  10  12       18.97       20.37      6.40 o
   3  10  12        0.00       -4.16      4.16 o
   4  10  12        0.06       -1.10      2.49 o
  -2  11  12       40.38       44.68      9.00 o
  -1  11  12       21.36       27.65      7.06 o
   0  11  12       22.91       22.21      6.27 o
   1  11  12       21.36       32.07      5.27 o
   2  11  12       40.33       45.75      8.75 o
   3  11  12        4.38        2.45      2.04 o
   4  11  12        0.20        0.82      2.58 o
  -2  12  12        9.13        9.65      5.06 o
  -1  12  12        5.22        4.03      3.18 o
   0  12  12        4.57        3.34      3.48 o
   1  12  12        5.19        8.16      3.13 o
   2  12  12        9.14       15.36      4.44 o
   3  12  12        1.22        1.48      2.14 o
   4  12  12        0.15       -1.41      2.90 o
  -2  13  12        3.95        5.04      4.01 o
  -1  13  12        1.56        0.54      2.75 o
   0  13  12        4.25        6.11      4.03 o
   1  13  12        1.57        0.35      2.61 o
   2  13  12        3.94        8.20      3.62 o
   3  13  12        4.21        0.09      2.10 o
  -2  14  12        3.96        3.02      3.62 o
  -1  14  12        5.98        6.99      4.35 o
   0  14  12        0.01       -0.59      3.04 o
   1  14  12        5.98        5.56      4.18 o
   2  14  12        3.97        7.95      4.06 o
   3  14  12        0.40        4.25      4.18 o
  -2  15  12        1.23       -0.12      3.25 o
  -1  15  12        5.12        1.54      2.89 o
   0  15  12        0.55       -0.23      2.87 o
   1  15  12        5.12        7.35      7.57 o
   2  15  12        1.23        3.75      3.35 o
  -1  16  12        0.17       -1.38      3.59 o
   0  16  12        6.36        4.89      4.17 o
   1  16  12        0.17        4.06      4.08 o
   2  16  12        2.44        7.77      5.95 o
   0  17  12        2.62        5.60      6.60 o
   1   0  13        0.03       -2.41      2.41 o
   2   0  13       11.16        8.47      2.02 o
   3   0  13        0.25       -1.38      3.38 o
   4   0  13        2.43        5.11      2.80 o
   5   0  13        0.58        2.71      3.61 o
  -5   1  13        3.48        5.49      4.58 o
  -4   1  13        0.59        2.32      2.68 o
  -3   1  13        5.52       10.72      4.97 o
  -2   1  13       64.22       57.42      4.87 o
  -1   1  13       51.41       53.12      5.05 o
   0   1  13        1.11        2.77      1.89 o
   1   1  13       51.48       50.66      4.91 o
   2   1  13       64.14       59.19      8.52 o
   3   1  13        5.55        5.68      4.02 o
   4   1  13        0.59        2.90      2.26 o
  -5   2  13        0.26       -0.60      2.76 o
  -3   2  13        1.89        6.30      4.55 o
  -2   2  13        8.17        6.84      2.07 o
  -1   2  13       94.32       98.72      6.83 o
   0   2  13      229.88      222.45     10.24 o
   1   2  13       94.23      101.90      6.97 o
   2   2  13        8.18        5.56      3.16 o
   3   2  13        1.90        2.58      1.54 o
   4   2  13        1.08        1.00      3.15 o
  -5   3  13        0.28        4.10      4.40 o
  -2   3  13        0.29        2.29      3.57 o
  -1   3  13      118.62      111.91      7.35 o
   0   3  13      126.73      121.44      7.65 o
   1   3  13      118.51      111.59     11.31 o
   2   3  13        0.30       -0.94      3.36 o
   3   3  13       16.20       14.90      5.09 o
   4   3  13        1.88        2.72      3.08 o
  -5   4  13        0.84        2.73      4.38 o
  -2   4  13       16.55       14.94      3.20 o
  -1   4  13       87.27       85.19      8.73 o
   0   4  13        0.51       -0.43      2.16 o
   1   4  13       87.27       78.57      9.38 o
   2   4  13       16.52       18.92      5.41 o
   3   4  13        1.11        1.05      3.03 o
   4   4  13        1.23        4.17      3.85 o
  -2   5  13       12.67       10.82      3.15 o
  -1   5  13        5.61        4.05      2.16 o
   0   5  13        9.13        6.21      2.66 o
   1   5  13        5.61        4.38      2.77 o
   2   5  13       12.62        8.76      3.95 o
   3   5  13        1.53       -0.45      2.65 o
   4   5  13        2.96        2.01      3.28 o
  -2   6  13       33.84       37.68      6.13 o
  -1   6  13       23.08       28.66      5.70 o
   0   6  13        0.38        0.95      2.31 o
   1   6  13       23.08       21.59      5.39 o
   2   6  13       33.82       30.55      6.82 o
   3   6  13        6.44        9.43      4.75 o
   4   6  13        9.12       12.71      5.65 o
  -2   7  13       19.22       26.00      5.67 o
  -1   7  13       21.70       32.77      6.61 o
   0   7  13        3.96       11.40      4.99 o
   1   7  13       21.72       20.96      5.63 o
   2   7  13       19.23       15.18      4.72 o
   3   7  13        2.03        0.13      2.83 o
   4   7  13        0.14        3.82      3.91 o
  -1   8  13       73.54       81.65     10.52 o
   0   8  13       15.23       19.77      6.33 o
   1   8  13       73.45       65.99      9.63 o
   2   8  13        9.53        2.61      3.28 o
   3   8  13        3.96        6.13      3.94 o
   4   8  13        2.04        5.96      4.14 o
   0   9  13       12.67       18.76      6.39 o
   1   9  13       14.93       20.60      5.98 o
   2   9  13       10.01       14.98      4.80 o
   3   9  13        0.43       -0.36      3.15 o
   4   9  13        0.40       -0.85      2.63 o
  -1  10  13       26.77       21.48      6.55 o
   0  10  13        5.00        7.99      4.10 o
   1  10  13       26.82       25.92      7.09 o
   2  10  13       25.79       28.42      7.42 o
   3  10  13        4.51        3.24      3.19 o
   4  10  13        0.32        0.86      2.86 o
  -1  11  13       39.77       44.51      9.09 o
   0  11  13        0.89       -2.03      3.17 o
   1  11  13       39.78       51.34      6.62 o
   2  11  13       15.36       18.36      6.19 o
   3  11  13        3.67        2.91      2.88 o
   4  11  13        2.03        5.02      4.04 o
  -2  12  13        5.69        2.83      3.62 o
  -1  12  13        2.17        1.40      3.36 o
   0  12  13        0.73        1.75      2.61 o
   1  12  13        2.16        2.66      2.25 o
   2  12  13        5.69        8.15      4.61 o
   3  12  13        0.39        3.77      3.56 o
  -2  13  13        7.12        7.37      4.25 o
  -1  13  13        0.48       -4.47      4.65 o
   0  13  13        3.88        0.56      3.48 o
   1  13  13        0.47        1.36      3.80 o
   2  13  13        7.13       14.22      4.42 o
   3  13  13        7.01        5.05      4.71 o
  -2  14  13        2.19        4.50      4.41 o
  -1  14  13        8.51        6.53      4.02 o
   0  14  13        4.61        4.54      3.82 o
   1  14  13        8.51       11.95      5.21 o
   2  14  13        2.20        8.72      3.89 o
  -2  15  13        1.63        1.72      3.47 o
  -1  15  13        4.29        4.31      3.80 o
   0  15  13        8.04        7.00      4.62 o
   1  15  13        4.29        8.84      5.08 o
   2  15  13        1.63        7.61      3.90 o
  -1  16  13        3.52        0.87      3.20 o
   0  16  13        4.10        3.54      3.47 o
   1  16  13        3.53       11.18      4.75 o
   0  17  13        0.00       -0.37      3.35 o
   0   0  14        4.94       10.04      3.84 o
   1   0  14       36.82       26.75      3.61 o
   2   0  14       14.24       13.54      3.04 o
   3   0  14        0.84        1.20      3.03 o
   4   0  14        2.01        3.96      2.79 o
  -5   1  14        0.33       -0.89      2.92 o
  -4   1  14        2.01        1.90      3.46 o
  -3   1  14        1.46        4.95      3.87 o
  -2   1  14       17.55       13.41      2.76 o
  -1   1  14       38.92       35.97      4.78 o
   0   1  14       27.48       17.30      3.20 o
   1   1  14       39.06       38.53      4.43 o
   2   1  14       17.58       18.14      5.48 o
   3   1  14        1.46        3.59      3.54 o
   4   1  14        2.02        0.12      2.76 o
  -5   2  14        0.24        0.43      3.44 o
  -3   2  14        7.07       12.25      5.78 o
  -2   2  14        2.09        0.90      1.47 o
  -1   2  14      164.27      165.47      9.10 o
   0   2  14       48.58       54.48      5.56 o
   1   2  14      164.47      168.87      9.24 o
   2   2  14        2.11       -0.57      2.60 o
   3   2  14        7.07       11.39      5.09 o
   4   2  14        0.06        5.98      4.19 o
  -5   3  14        0.05        1.75      3.46 o
  -2   3  14       66.30       65.58      5.81 o
  -1   3  14       85.38       80.03      6.57 o
   0   3  14      298.86      299.29     12.39 o
   1   3  14       85.57       82.31     10.03 o
   2   3  14       66.14       61.65      9.31 o
   3   3  14        7.20       10.30      4.43 o
   4   3  14        2.62        1.33      3.04 o
  -2   4  14       16.98       10.09      2.98 o
  -1   4  14       34.54       35.34      6.02 o
   0   4  14       23.69       18.40      4.54 o
   1   4  14       34.57       35.64      6.64 o
   2   4  14       16.95       17.03      5.38 o
   3   4  14        2.07       -0.11      2.72 o
   4   4  14        0.33       -0.36      2.98 o
  -2   5  14       10.52       13.65      3.73 o
  -1   5  14      126.34      126.52     11.49 o
   0   5  14        9.92        6.49      2.78 o
   1   5  14      126.27      119.00     12.17 o
   2   5  14       10.55       12.41      5.03 o
   3   5  14        4.15        2.53      3.29 o
   4   5  14        6.05        5.42      4.30 o
  -2   6  14        3.08        4.06      2.49 o
  -1   6  14       26.94       35.10      6.35 o
   0   6  14        0.95        1.51      2.38 o
   1   6  14       26.90       19.28      5.28 o
   2   6  14        3.07        2.81      2.97 o
   3   6  14        3.93        2.09      2.65 o
   4   6  14        1.04       -0.11      2.63 o
  -2   7  14       29.41       34.49      6.28 o
  -1   7  14       17.36       22.73      5.87 o
   0   7  14       79.79       85.00     10.40 o
   1   7  14       17.36       20.59      5.74 o
   2   7  14       29.36       24.51      5.98 o
   3   7  14        1.17       -1.21      3.15 o
   4   7  14        1.49        5.26      3.94 o
  -2   8  14        4.30        8.61      3.94 o
  -1   8  14        8.44        9.85      4.38 o
   0   8  14        2.02        4.43      4.00 o
   1   8  14        8.43        5.61      3.39 o
   2   8  14        4.31       -1.08      3.53 o
   3   8  14        0.81       -1.73      2.68 o
   4   8  14        2.23        1.00      3.04 o
  -2   9  14        4.34        9.88      4.54 o
  -1   9  14        1.16        6.07      4.55 o
   0   9  14       11.92       21.12      6.29 o
   1   9  14        1.14       -0.79      2.75 o
   2   9  14        4.31        2.70      3.08 o
   3   9  14        0.07       -1.41      2.63 o
   4   9  14        1.64       -0.34      2.63 o
  -1  10  14       14.00       23.77      7.16 o
   0  10  14       15.66       12.15      5.71 o
   1  10  14       14.03       17.19      5.81 o
   2  10  14       12.32       16.75      5.83 o
   3  10  14       13.81       10.02      4.93 o
   4  10  14        0.67        1.42      3.26 o
   0  11  14       17.26       24.07      7.34 o
   1  11  14        5.51        5.28      4.32 o
   2  11  14       16.94       15.91      6.05 o
   3  11  14       11.52       14.38      5.88 o
  -1  12  14        2.01       -3.61      4.69 o
   0  12  14        4.87        4.08      6.10 o
   1  12  14        2.01       10.00      5.70 o
   2  12  14        2.39        3.58      3.84 o
   3  12  14       10.29       14.58      5.73 o
  -1  13  14        2.73       -3.09      3.93 o
   0  13  14        4.31       -1.44      3.61 o
   1  13  14        2.73        7.49      5.04 o
   2  13  14       14.54       15.39      4.75 o
   3  13  14        5.85        3.83      4.35 o
  -1  14  14        1.22       -0.22      2.90 o
   0  14  14        0.01       -1.26      3.50 o
   1  14  14        1.21        0.12      4.44 o
   2  14  14        0.11        2.80      6.52 o
  -1  15  14        8.07        8.38      5.30 o
   0  15  14        0.07       -3.53      4.29 o
   1  15  14        8.08       13.26      6.51 o
   2  15  14        4.84       11.61      7.04 o
   0  16  14       16.37       13.02      6.58 o
   1   0  15      120.95      123.72      8.16 o
   2   0  15       46.85       58.38      9.28 o
   3   0  15        0.47        0.99      3.20 o
   4   0  15        0.00        1.48      3.33 o
  -4   1  15        0.60        4.55      4.04 o
  -3   1  15        1.82        2.78      3.76 o
  -2   1  15        1.03       -1.43      3.52 o
  -1   1  15       46.74       44.77      4.96 o
   0   1  15       92.77       96.32      7.24 o
   1   1  15       46.79       43.20      4.87 o
   2   1  15        1.02        3.14      3.44 o
   3   1  15        1.82        0.72      2.92 o
   4   1  15        0.60        1.53      3.88 o
  -3   2  15        1.25        4.82      4.53 o
  -2   2  15        4.50        1.00      3.14 o
  -1   2  15       68.27       67.04      6.12 o
   0   2  15      225.31      235.20     11.36 o
   1   2  15       68.22       65.73      5.99 o
   2   2  15        4.49        3.14      3.48 o
   3   2  15        1.25        5.39      4.10 o
   4   2  15        0.90        0.65      3.39 o
   5   2  15        0.20        5.99      4.90 o
  -2   3  15       10.98       12.71      3.14 o
  -1   3  15       45.19       42.94      4.96 o
   0   3  15       12.36       14.23      3.20 o
   1   3  15       45.12       39.14      7.06 o
   2   3  15       10.99        7.97      4.05 o
   3   3  15        0.84        3.48      3.75 o
   4   3  15        0.75       -1.60      2.95 o
  -2   4  15        3.97       14.76      4.40 o
   0   4  15       86.68       71.48      8.87 o
   1   4  15        8.68        1.82      3.09 o
   2   4  15        3.97        2.60      2.68 o
   3   4  15        0.83        1.66      2.91 o
   4   4  15        0.39        3.89      4.13 o
  -2   5  15       13.94        8.22      2.88 o
  -1   5  15        4.02        1.15      1.89 o
   0   5  15        7.64        7.60      3.36 o
   1   5  15        4.03        0.35      3.36 o
   2   5  15       13.95       12.95      4.81 o
   3   5  15        3.66        1.96      2.80 o
   4   5  15        2.52        4.35      3.92 o
  -2   6  15        5.45        4.34      2.53 o
  -1   6  15       10.41        7.84      3.52 o
   0   6  15        3.35        1.40      2.87 o
   1   6  15       10.41        5.91      2.89 o
   2   6  15        5.46        4.14      3.21 o
   3   6  15        1.66        1.45      2.53 o
   4   6  15        0.21        2.38      3.21 o
  -2   7  15        2.94        1.33      1.83 o
  -1   7  15        5.51        4.45      2.90 o
   0   7  15        2.64        7.28      3.50 o
   1   7  15        5.51        2.28      2.64 o
   2   7  15        2.92        3.31      3.29 o
   3   7  15        0.44        2.93      3.00 o
   4   7  15        2.89        0.96      3.10 o
  -2   8  15        1.13        4.03      3.27 o
  -1   8  15        2.67        3.47      2.92 o
   0   8  15        2.57        1.95      3.20 o
   1   8  15        2.69        0.52      3.07 o
   2   8  15        1.13       -1.75      3.13 o
   3   8  15        2.21        1.22      2.89 o
   4   8  15        0.10        1.76      2.80 o
  -2   9  15        0.02        0.51      2.28 o
  -1   9  15        1.33        6.04      3.90 o
   0   9  15        1.04        1.12      2.78 o
   1   9  15        1.31        0.37      2.69 o
   2   9  15        0.02       -3.62      3.83 o
   3   9  15        2.42        2.75      2.77 o
   4   9  15        0.33        0.37      2.96 o
  -2  10  15       10.80       16.55      5.73 o
  -1  10  15        0.38        4.59      4.22 o
   0  10  15        0.71        0.47      2.87 o
   1  10  15        0.38       -0.31      3.45 o
   2  10  15       10.80       11.25      5.14 o
   3  10  15        0.75       -0.41      2.70 o
  -2  11  15        3.67        7.56      5.07 o
  -1  11  15        4.08       10.12      5.48 o
   0  11  15        1.49        3.87      4.09 o
   1  11  15        4.07        7.11      4.88 o
   2  11  15        3.68        1.28      3.37 o
   3  11  15        3.44        3.02      3.34 o
  -2  12  15        8.56       15.87      6.14 o
  -1  12  15        0.17        3.85      4.14 o
   0  12  15        2.16        7.84      5.04 o
   1  12  15        0.17        1.71      3.33 o
   2  12  15        8.57        5.65      4.40 o
   3  12  15        6.66        1.04      3.51 o
   0  13  15        0.82        8.99      5.69 o
   1  13  15        4.40        6.48      4.81 o
   2  13  15        0.25        1.43      4.28 o
   0  14  15        0.51        3.20      4.48 o
   1  14  15        6.85       11.59      6.16 o
   2  14  15        3.09        7.52      8.87 o
  -1  15  15        4.32        4.62      4.39 o
   0  15  15        3.28        7.87      3.74 o
   1  15  15        4.33        8.65      6.00 o
   0  16  15        0.47       -2.32      3.99 o
   0   0  16      147.98      141.53     12.85 o
   1   0  16       63.52       57.88      5.96 o
   2   0  16       54.31       64.85     10.05 o
   3   0  16        5.17        5.00      3.68 o
   4   0  16        1.69        6.66      5.32 o
  -3   1  16       10.48       15.16      6.10 o
  -2   1  16       32.72       43.43      8.47 o
  -1   1  16       22.24       23.01      3.93 o
   0   1  16       39.64       44.08      5.30 o
   1   1  16       22.27       24.27      4.14 o
   2   1  16       32.72       39.78      8.22 o
   3   1  16       10.49        5.87      4.26 o
   4   1  16        0.14        4.99      4.26 o
  -3   2  16        5.54        9.08      4.96 o
  -2   2  16       12.05       13.74      5.10 o
  -1   2  16       54.94       51.35      5.62 o
   0   2  16        2.79       -0.66      2.02 o
   1   2  16       54.81       51.11      5.62 o
   2   2  16       12.00       14.38      5.08 o
   3   2  16        5.55       11.04      5.31 o
   4   2  16        0.95        1.71      3.56 o
  -2   3  16       10.18        9.38      4.75 o
  -1   3  16       40.92       40.34      5.06 o
   0   3  16       14.70       14.82      3.80 o
   1   3  16       40.89       39.93      7.46 o
   2   3  16       10.18        7.04      3.82 o
   3   3  16        1.30        5.75      4.19 o
   4   3  16        0.70        1.47      2.76 o
  -1   4  16        5.26        6.04      2.74 o
   0   4  16       82.45       74.12      9.63 o
   1   4  16        5.23        2.75      2.43 o
   2   4  16        6.35        3.75      2.94 o
   3   4  16        3.19        0.12      2.89 o
   4   4  16        1.10        5.54      4.34 o
  -1   5  16       18.53       16.65      4.36 o
   0   5  16        3.09        1.40      2.26 o
   1   5  16       18.57       13.91      4.95 o
   2   5  16        4.40        4.42      3.08 o
   3   5  16        4.40        1.80      2.99 o
   4   5  16        1.01        4.94      4.15 o
  -1   6  16       22.37       26.94      5.76 o
   0   6  16        1.05        0.39      2.65 o
   1   6  16       22.36       30.48      6.79 o
   2   6  16        1.60        0.13      2.88 o
   3   6  16        3.73        0.54      2.80 o
   4   6  16        0.42        0.49      3.25 o
  -2   7  16        3.55       -1.51      2.43 o
  -1   7  16        4.94        2.45      2.65 o
   0   7  16       26.92       33.00      7.01 o
   1   7  16        4.96        3.53      3.03 o
   2   7  16        3.56       -0.20      2.94 o
   3   7  16        4.72        3.01      3.25 o
   4   7  16        1.01       -2.48      3.38 o
  -2   8  16        0.83        0.65      2.32 o
  -1   8  16        4.56        3.94      2.94 o
   0   8  16        7.31       10.04      4.48 o
   1   8  16        4.57        5.37      4.37 o
   2   8  16        0.82        1.04      2.65 o
   3   8  16        1.96       -1.40      3.28 o
   4   8  16        0.33        1.56      3.46 o
  -2   9  16       12.90       11.48      4.48 o
  -1   9  16        0.29        0.91      2.44 o
   0   9  16        2.16       -0.09      2.70 o
   1   9  16        0.30       -1.44      3.17 o
   2   9  16       12.91       11.79      4.88 o
   3   9  16        0.08        0.91      2.61 o
  -2  10  16        2.48        3.41      3.59 o
  -1  10  16        0.32        3.32      3.89 o
   0  10  16        4.81        3.94      4.13 o
   1  10  16        0.33       -0.41      3.37 o
   2  10  16        2.48       -2.81      3.88 o
   3  10  16       15.03       21.42      7.21 o
  -2  11  16       10.75       15.23      5.78 o
  -1  11  16        1.26        2.21      3.59 o
   0  11  16        0.24        4.29      4.13 o
   1  11  16        1.26        0.31      3.53 o
   2  11  16       10.75        8.18      4.53 o
   3  11  16        2.13        5.01      3.84 o
  -2  12  16        7.93       12.84      6.12 o
  -1  12  16        1.07        7.39      5.10 o
   0  12  16        1.68        1.86      3.75 o
   1  12  16        1.07        4.59      4.19 o
   2  12  16        7.92        3.21      3.43 o
  -1  13  16        1.26        6.74      5.40 o
   0  13  16        3.08        8.46      5.61 o
   1  13  16        1.25        5.91      4.48 o
   2  13  16        1.68        0.64      3.43 o
  -1  14  16        9.07       15.14      7.39 o
   0  14  16        0.25        9.24      5.98 o
   1  14  16        9.09       16.09      6.57 o
   2  14  16        0.69       18.41      8.81 o
  -1  15  16        0.41        3.43      4.71 o
   0  15  16       15.49       22.71      8.35 o
   1   0  17       58.93       61.83      6.32 o
   2   0  17        3.39        7.55      5.05 o
   3   0  17        1.48        3.80      3.78 o
   4   0  17        0.79        6.77      4.79 o
  -3   1  17       26.66       33.60      8.23 o
  -2   1  17       95.51      116.51     13.68 o
  -1   1  17       35.20       34.84      4.73 o
   0   1  17       15.46       14.62      3.26 o
   1   1  17       35.19       33.93      4.76 o
   2   1  17       95.53      123.68     13.90 o
   3   1  17       26.65       23.58      6.72 o
   4   1  17        2.20        7.72      4.78 o
  -3   2  17        1.33       11.05      5.76 o
  -2   2  17        3.36        0.70      3.14 o
  -1   2  17        2.84        2.79      1.94 o
   0   2  17       22.66       25.47      4.28 o
   1   2  17        2.85        1.80      1.72 o
   2   2  17        3.34        8.29      4.62 o
   3   2  17        1.34       11.84      5.78 o
   4   2  17        0.57        2.03      3.66 o
  -2   3  17        5.42        6.45      3.73 o
  -1   3  17        0.99        0.92      1.82 o
   0   3  17       27.43       25.42      4.28 o
   1   3  17        0.98       -1.05      3.55 o
   2   3  17        5.43        4.88      3.72 o
   3   3  17        2.02        5.10      4.50 o
   4   3  17        4.15        6.43      4.56 o
  -1   4  17       44.39       46.12      7.45 o
   0   4  17        6.44        7.21      3.93 o
   1   4  17       44.44       45.25      8.29 o
   2   4  17        1.01       -0.74      3.12 o
   3   4  17        0.69        4.43      4.19 o
   4   4  17        0.10        1.91      3.84 o
  -1   5  17        7.79        5.05      2.56 o
   0   5  17        8.66        9.93      4.62 o
   1   5  17        7.78        3.54      3.33 o
   2   5  17        2.40        2.09      2.98 o
   3   5  17        1.06        1.42      3.07 o
   4   5  17        1.60        3.15      4.23 o
  -1   6  17        9.37        8.37      3.77 o
   0   6  17        9.98        6.88      3.10 o
   1   6  17        9.35       13.10      4.91 o
   2   6  17        4.05        1.24      3.01 o
   3   6  17        1.23        0.84      3.38 o
   4   6  17        0.62        4.81      4.31 o
  -1   7  17        0.46        0.06      2.16 o
   0   7  17        1.62        0.25      2.58 o
   1   7  17        0.46       -0.49      2.46 o
   2   7  17        5.49        3.98      3.71 o
   3   7  17        0.47       -3.84      3.84 o
  -1   8  17        3.39        4.09      3.18 o
   0   8  17       22.62       24.84      6.60 o
   1   8  17        3.41        1.48      2.73 o
   2   8  17        3.26        4.88      4.10 o
   3   8  17        0.60       -0.92      3.10 o
  -1   9  17        5.81        7.82      3.98 o
   0   9  17        0.84        0.31      2.54 o
   1   9  17        5.81        5.49      3.77 o
   2   9  17        4.61        6.48      4.30 o
   3   9  17        0.99        3.92      3.99 o
  -1  10  17       24.25       30.88      7.64 o
   0  10  17        0.25        1.77      3.58 o
   1  10  17       24.22       27.17      7.29 o
   2  10  17        1.76       -2.00      3.31 o
   3  10  17        0.57        4.97      4.05 o
  -1  11  17        2.95        5.22      4.00 o
   0  11  17        0.91       -0.06      3.03 o
   1  11  17        2.94        1.54      2.91 o
   2  11  17        5.17        0.89      2.90 o
  -1  12  17        0.70        8.47      5.32 o
   0  12  17        0.61        2.40      4.03 o
   1  12  17        0.70        5.44      4.93 o
   2  12  17        0.47        0.86      3.14 o
  -1  13  17        7.25        9.86      6.01 o
   0  13  17        0.40        2.54      3.39 o
   1  13  17        7.24        9.47      5.04 o
  -1  14  17        0.40        5.32      5.01 o
   0  14  17        4.16        7.93      5.45 o
   0   0  18        2.43        3.21      3.12 o
   1   0  18        0.00       -0.68      1.87 o
   2   0  18       15.01       12.84      5.02 o
   3   0  18       27.48       30.98      7.86 o
   4   0  18        6.29       11.47      5.76 o
  -3   1  18        3.50        6.55      4.49 o
  -2   1  18       32.53       38.03      8.43 o
  -1   1  18        9.72        9.85      2.91 o
   0   1  18       12.36       11.27      3.05 o
   1   1  18        9.72       10.45      3.11 o
   2   1  18       32.54       36.57      8.62 o
   3   1  18        3.49        2.95      3.63 o
   4   1  18        0.23        3.62      4.18 o
  -3   2  18       14.65       23.15      7.27 o
  -2   2  18        4.83        8.87      4.71 o
  -1   2  18        5.48        6.50      2.55 o
   0   2  18        0.87        0.72      1.76 o
   1   2  18        5.47        5.74      2.87 o
   2   2  18        4.82        7.21      4.96 o
   3   2  18       14.64       22.54      7.21 o
   4   2  18        1.53        7.01      5.20 o
  -1   3  18        1.19        5.44      2.69 o
   0   3  18        0.00       -2.07      3.05 o
   1   3  18        1.18        2.10      2.65 o
   2   3  18        0.84       -1.49      3.24 o
   3   3  18        3.17        9.38      5.41 o
   4   3  18        1.47        0.53      3.49 o
  -1   4  18       12.02       10.71      4.06 o
   0   4  18        3.99        3.28      3.00 o
   1   4  18       12.02        8.31      4.06 o
   2   4  18        6.20        8.92      4.19 o
   3   4  18        1.47        5.32      4.50 o
  -1   5  18        0.48        3.47      2.79 o
   0   5  18        2.77        1.08      2.56 o
   1   5  18        0.47        1.61      2.87 o
   2   5  18        2.05        1.11      2.90 o
   3   5  18        0.36        0.29      2.79 o
  -1   6  18       17.13       18.51      5.29 o
   0   6  18        0.08       -1.21      2.60 o
   1   6  18       17.10       19.79      5.94 o
   2   6  18        8.33        5.37      3.89 o
   3   6  18        1.69       -0.39      3.10 o
  -1   7  18        3.00        1.00      2.44 o
   0   7  18        3.19        2.60      2.66 o
   1   7  18        3.00        3.17      3.24 o
   2   7  18        2.28        1.63      2.83 o
   3   7  18        0.76       -1.30      3.53 o
  -1   8  18        2.13        3.10      3.05 o
   0   8  18       11.23       13.54      5.18 o
   1   8  18        2.11        1.06      2.56 o
   2   8  18        2.13       -1.23      3.50 o
   3   8  18        0.06       -1.08      3.58 o
  -1   9  18        0.80       -1.76      2.91 o
   0   9  18        0.90       -0.78      2.69 o
   1   9  18        0.80       -3.22      3.71 o
   2   9  18        1.52        0.59      2.96 o
  -1  10  18       14.69       15.76      5.70 o
   0  10  18        3.04        3.55      3.55 o
   1  10  18       14.69       13.49      5.34 o
   2  10  18        0.27       -3.36      4.04 o
  -1  11  18        1.33        1.82      3.79 o
   0  11  18       15.22       20.83      7.07 o
   1  11  18        1.33        0.70      2.93 o
   2  11  18        0.37       -1.19      3.96 o
  -1  12  18        5.86        7.70      4.91 o
   0  12  18       20.02       25.03      8.31 o
   1  12  18        5.87       10.02      5.59 o
  -1  13  18        4.83        6.44      5.08 o
   0  13  18       14.05       30.05      9.46 o
   1   0  19        3.83        1.98      1.83 o
   2   0  19        3.93        5.93      4.25 o
   3   0  19       33.83       45.49      9.84 o
  -3   1  19        0.56       10.46      6.23 o
  -2   1  19        3.47       11.01      5.65 o
  -1   1  19        1.13        1.79      1.92 o
   0   1  19       10.34       15.13      3.68 o
   1   1  19        1.12        5.11      2.64 o
   2   1  19        3.47        8.26      4.60 o
   3   1  19        0.55        2.68      4.07 o
  -2   2  19        2.62        2.72      3.74 o
  -1   2  19        0.03        2.68      2.22 o
   0   2  19        0.20        2.04      2.19 o
   1   2  19        0.02        0.75      2.50 o
   2   2  19        2.62       10.12      5.60 o
   3   2  19        8.03       10.10      5.55 o
  -1   3  19        3.18        4.59      2.67 o
   0   3  19        0.84        1.20      2.97 o
   1   3  19        3.17        2.21      2.59 o
   2   3  19        1.31        3.31      3.45 o
   3   3  19        0.77        8.33      5.10 o
  -1   4  19        1.33       -1.58      2.47 o
   0   4  19        2.28       -0.37      2.84 o
   1   4  19        1.33        2.22      2.64 o
   2   4  19        0.35        0.19      2.66 o
   3   4  19        1.61        7.91      5.08 o
  -1   5  19        1.63        0.59      2.16 o
   0   5  19        1.12        1.19      2.97 o
   1   5  19        1.62       -2.26      3.32 o
   2   5  19        0.16       -0.51      2.85 o
   3   5  19        1.62        3.49      3.75 o
  -1   6  19        0.03       -1.33      2.47 o
   0   6  19        0.19        2.04      3.17 o
   1   6  19        0.03        0.16      2.72 o
   2   6  19        4.04        3.01      3.48 o
   3   6  19        2.72        1.70      2.92 o
  -1   7  19        4.70        5.93      3.58 o
   0   7  19        4.96        5.35      4.10 o
   1   7  19        4.71        5.47      4.10 o
   2   7  19        0.50        1.04      3.09 o
   3   7  19        0.19       -2.96      3.90 o
  -1   8  19       10.34       12.09      4.81 o
   0   8  19        2.25        3.66      3.22 o
   1   8  19       10.33       21.30      6.52 o
   2   8  19        0.90        2.67      3.59 o
  -1   9  19        2.10        0.82      2.39 o
   0   9  19        9.59       18.15      6.11 o
   1   9  19        2.11       -1.47      3.72 o
   2   9  19        1.84        0.98      3.32 o
  -1  10  19        0.63       -0.22      2.49 o
   0  10  19       10.55       12.20      5.44 o
   1  10  19        0.64       -1.12      3.65 o
   2  10  19        2.42        3.16      3.68 o
  -1  11  19        1.20        3.14      3.83 o
   0  11  19        0.60        1.00      3.00 o
   1  11  19        1.20       -1.88      3.49 o
  -1  12  19       11.45       16.25      6.89 o
   0  12  19        2.71        4.60      4.72 o
  -1  13  19        0.02        2.06      4.13 o
   0   0  20        2.64        7.04      3.90 o
   1   0  20        0.05        1.07      1.69 o
   2   0  20       15.24       26.13      7.41 o
   3   0  20        3.43        8.42      5.44 o
  -3   1  20        4.23       12.73      6.27 o
  -2   1  20        1.26        6.51      5.09 o
  -1   1  20        3.24        5.82      2.64 o
   0   1  20       11.11       15.34      3.76 o
   1   1  20        3.25        4.40      2.59 o
   2   1  20        1.25        1.20      3.53 o
   3   1  20        4.22        2.06      3.56 o
  -2   2  20        4.29       10.05      5.28 o
  -1   2  20        0.82        2.00      2.17 o
   0   2  20        1.06        3.96      2.61 o
   1   2  20        0.81        4.05      3.95 o
   2   2  20        4.30        8.06      4.98 o
   3   2  20        4.88        7.65      5.03 o
  -1   3  20        0.58        0.44      2.21 o
   0   3  20        2.95        4.88      3.92 o
   1   3  20        0.58       -1.71      3.29 o
   2   3  20        4.70       11.00      5.26 o
   3   3  20        4.52       11.36      5.85 o
  -1   4  20        0.63        2.88      3.15 o
   0   4  20        0.04       -0.90      2.29 o
   1   4  20        0.64       -0.77      2.69 o
   2   4  20        0.11        3.69      2.90 o
   3   4  20        1.85        7.57      5.25 o
  -1   5  20        3.43        3.55      3.27 o
   0   5  20       11.16        9.90      4.62 o
   1   5  20        3.45        1.25      2.57 o
   2   5  20        1.50        3.27      3.09 o
   3   5  20        1.87       10.09      5.83 o
  -1   6  20        2.85        2.68      2.90 o
   0   6  20        0.31        5.45      4.03 o
   1   6  20        2.86       -0.62      2.91 o
   2   6  20        1.39        2.80      3.28 o
  -1   7  20        2.65        1.95      2.67 o
   0   7  20       26.81       43.91      9.23 o
   1   7  20        2.66        0.68      2.89 o
   2   7  20        0.26       -0.10      3.02 o
  -1   8  20        1.28        0.04      2.31 o
   0   8  20        0.01        1.57      3.07 o
   1   8  20        1.27        2.72      3.44 o
   2   8  20        1.56       -1.25      3.74 o
  -1   9  20        4.80        5.95      3.70 o
   0   9  20        1.63        0.35      2.79 o
   1   9  20        4.80        5.53      4.00 o
  -1  10  20        0.74        0.21      2.83 o
   0  10  20        2.64        6.08      4.34 o
   1  10  20        0.74       -1.75      3.64 o
  -1  11  20        1.46        2.71      3.74 o
   0  11  20        3.03       -1.49      3.86 o
  -1  12  20        1.71        1.62      3.46 o
   1   0  21        0.10        0.48      2.52 o
   2   0  21        0.17        2.86      4.07 o
  -2   1  21        1.34        4.02      4.31 o
  -1   1  21        6.65        7.27      2.91 o
   0   1  21        0.66        0.90      2.02 o
   1   1  21        6.66        7.58      4.64 o
   2   1  21        1.33        5.68      4.01 o
  -2   2  21        0.11        8.30      5.31 o
  -1   2  21        1.76        4.65      2.77 o
   0   2  21        0.18        3.08      2.24 o
   1   2  21        1.77        4.22      3.97 o
   2   2  21        0.11        2.80      3.62 o
  -1   3  21        0.50        2.68      3.16 o
   0   3  21        0.02        1.16      2.50 o
   1   3  21        0.50        3.09      3.97 o
   2   3  21        0.22        2.42      3.65 o
  -1   4  21        0.34        1.02      2.43 o
   0   4  21        1.79        3.60      2.98 o
   1   4  21        0.34       -2.10      3.50 o
   2   4  21        1.16        5.72      4.31 o
  -1   5  21        0.94        1.52      2.59 o
   0   5  21        0.10       -0.43      2.69 o
   1   5  21        0.94        3.04      3.86 o
   2   5  21        2.59        6.68      4.28 o
  -1   6  21        1.26        3.71      3.15 o
   0   6  21        6.71        7.09      4.30 o
   1   6  21        1.26        1.10      2.97 o
   2   6  21        5.88        4.34      4.15 o
  -1   7  21        0.39        0.81      2.59 o
   0   7  21        3.08        3.31      3.55 o
   1   7  21        0.39        1.34      2.88 o
   2   7  21        0.54        1.28      3.21 o
  -1   8  21        0.46       -0.39      2.57 o
   0   8  21        1.49        0.06      2.61 o
   1   8  21        0.46       -2.04      3.50 o
  -1   9  21        2.41       -0.23      2.81 o
   0   9  21        0.77       -3.49      3.95 o
   1   9  21        2.41        1.95      3.08 o
  -1  10  21        0.09       -2.95      3.46 o
   0  10  21        0.04       -4.28      4.28 o
  -1  11  21        4.76        1.05      3.07 o
   0   0  22        7.30        9.14      4.93 o
   1   0  22        0.02       -0.11      2.72 o
   2   0  22        0.04        1.09      2.91 o
  -2   1  22        0.18        5.55      3.75 o
  -1   1  22        3.63        8.25      4.91 o
   0   1  22        1.67        2.50      3.22 o
   1   1  22        3.63       10.19      5.04 o
   2   1  22        0.18        1.23      2.92 o
  -2   2  22        2.70        8.84      4.84 o
  -1   2  22        0.38        3.96      4.19 o
   0   2  22        3.09        2.87      2.83 o
   1   2  22        0.38        5.39      3.91 o
   2   2  22        2.70        6.26      4.33 o
   0   3  22        0.03        2.96      3.61 o
   1   3  22        1.07        6.46      4.43 o
   2   3  22        0.82        6.52      4.98 o
   0   4  22        5.14        9.24      4.58 o
   1   4  22        5.59        7.46      4.68 o
   2   4  22        7.41       15.77      6.37 o
   0   5  22        0.08        0.76      2.59 o
   1   5  22        1.36        5.86      4.19 o
   2   5  22        2.83       11.93      5.90 o
   0   6  22        0.47        1.61      3.05 o
   1   6  22       15.45       33.36      8.64 o
  -1   7  22        1.39        1.73      2.80 o
   0   7  22        0.87        0.40      2.53 o
   1   7  22        1.39        2.05      3.00 o
  -1   8  22        1.07        3.79      3.60 o
   0   8  22        2.47        5.73      4.15 o
   1   8  22        1.07        1.10      3.05 o
   0   9  22        0.07       -4.09      4.09 o
   1   0  23        3.35        6.28      4.17 o
   2   0  23        0.06        0.53      3.22 o
  -1   1  23        0.14        7.07      4.80 o
   0   1  23        0.83        2.21      3.63 o
   1   1  23        0.14       -1.77      3.23 o
  -1   2  23        2.70        5.62      4.52 o
   0   2  23        0.21        1.49      2.34 o
   1   2  23        2.70        6.30      4.42 o
   0   3  23        0.17        4.74      4.10 o
   1   3  23        2.05        5.28      4.38 o
   0   4  23        0.82        1.38      2.56 o
   1   4  23        0.81        0.30      3.02 o
   0   5  23        8.57        9.45      5.34 o
   1   5  23        1.10        4.30      3.83 o
   0   6  23        0.32        1.42      3.69 o
   1   6  23        2.79        5.16      4.40 o
   0   7  23        1.37       -2.18      2.95 o
   0   8  23        5.59        8.30      4.71 o
   0   0  24        4.39        7.56      4.69 o
   1   0  24        0.28        5.72      4.94 o
  -1   1  24        1.10        4.37      3.99 o
   0   1  24        3.10        6.30      3.14 o
   1   1  24        1.09       -0.51      2.87 o
   0   2  24        2.33        1.13      3.06 o
   1   2  24        1.02        0.16      2.56 o
   0   3  24        0.31        3.79      3.57 o
   1   3  24        2.65        5.85      4.37 o
   0   4  24        0.00        1.09      3.19 o
   0   5  24        4.18        8.29      4.78 o
   0   6  24        0.21        3.45      4.01 o
   0   1  25        0.92        4.21      2.89 o
   0   2  25        0.47        2.93      3.30 o
   0   3  25        1.37        3.26      3.16 o
   0   4  25        1.73        2.81      3.92 o
 
